# Supplementary material for: A paneukaryotic genomic analysis of the small GTPase RABL2 underscores the significance of recurrent gene loss in eukaryote evolution
Source: Biol Direct. 2016 Feb 2;11:5. doi: 10.1186/s13062-016-0107-8 (PMC4736243; doi:10.1186/s13062-016-0107-8)
Supplement: Additional file 1: Table S1. — The list of RABL2 genes analyzed. Table S2. RABL2 sequences identified as contaminations. Table S3. Ciliary genes in species with RABL2 yet unknown to have flagellated stages. (XLS 77 kb) [file 13062_2016_107_MOESM1_ESM.xls]

## Sheet: Table S1
Table S1. The list of RABL2 genes analyzed
Main eukaryotic lineage	Subgroup		Species (strain)	Sequence label	Accession number or gene ID*	sequence type	No. of introns*	Notes	Sequence database
Metazoa	Chordata		Homo sapiens	HsaRABL2A	XP_005263632.1	predicted protein	7		NCBI
				HsaRABL2B	NP_001003789.1	predicted protein	7		NCBI
			Mus musculus	MmuRABL2	NP_081093.2	predicted protein	7		NCBI
			Gallus gallus	GgaRABL2	NP_001265041.1	predicted protein	7		NCBI
			Takifugu rubripes	TruRABL2	XP_003967185.1	predicted protein	7		JGI Fugu rubripes v4.0 http://genome.jgi-psf.org/Takru4/Takru4.home.html
			Petromyzon marinus	PmrRABL2	ENSPMAP00000007270#	predicted protein	7		ftp://ftp.ensembl.org/pub/release-82/fasta/petromyzon_marinus/
			Ciona intestinalis	CinRABL2	XP_002130574.1	predicted protein	6		JGI Ciona intestinalis v2.0 http://genome.jgi-psf.org/Cioin2/Cioin2.home.html
			Branchiostoma floridae	BflRABL2	XP_002607813.1#	predicted protein	7		JGI Branchiostoma floridae v1.0 http://genome.jgi-psf.org/Brafl1/Brafl1.home.html
	Echinodermata		Strongylocentrotus purpuratus	SpuRABL2	XP_795198.3	predicted protein	7		NCBI
	Hemichordata		Saccoglossus kowalevskii	SkoRABL2	XP_002739946.1	predicted protein	6		NCBI
	Arthropoda	Holomotebola	Drosophila melanogaster	-	-		-		NCBI
			Anopheles gambiae	-	-		-		NCBI
			Tribolium castaneum	-	-		-		NCBI
			Apis mellifera	-	-		-		NCBI
			Nasonia vitripenis	-	-		-		NCBI
		Phthiraptera	Pediculus humanus	PhuRABL2	XP_002426987.1	predicted protein	2		NCBI
		Hemiptera	Acyrthosiphon pisum	-	-		-		NCBI
			Rhodnius prolixus	-	-		-		NCBI
		Thysanoptera	Frankliniella occidentalis	FocRABL2	JMDY01022709.1	unannotated genomic contig	4		NCBI
		Dictyoptera	Zootermopsis nevadensis	ZneRABL2	KDR11104.1	predicted protein	4		NCBI
		Odonata	Ladona fulva	-	-		-		NCBI
		Ephemeroptera	Ephemera danica	-	-		-		NCBI
			Ephemera sp. HW-2014	EphRABL2	N.A.	unassembled RNA-seq reads	?		SRA (http://www.ncbi.nlm.nih.gov/sra)
		Branchiopoda	Daphnia pulex	DpuRABL2	EFX70795.1#	predicted protein	5		NCBI
		Chilopoda	Strigamia maritima strain Brora	SmtRABL2	SMAR014596-PA	predicted protein	7		Ensembl, Smar1.24 annotation version (ftp://ftp.ensemblgenomes.org/pub/metazoa/release-24/fasta/strigamia_maritima/pep/)
		Parasitiformes	Metaseiulus occidentalis	MocRABL2	XP_003746200.1	predicted protein	6		NCBI
		Acariformes	Tetranychus urticae London	-	-		-		NCBI
			Sarcoptes scabiei	-	-		-		NCBI
			Dermatophagoides farinae	-	-		-		NCBI
			Achipteria coleoptrata	-	-		-		NCBI
			Hypochthonius rufulus	-	-		-		NCBI
			Steganacarus magnus	-	-		-		NCBI
			Platynothrus peltifer	-	-		-		NCBI
		Araneae	Latrodectus hesperus	LheRABL2	LHES009360-PA#	predicted protein	7		Latrodectus hesperus genome annotation version 0.5.3 (ftp://ftp.hgsc.bcm.edu/I5K-pilot/Western_black_widow_spider/maker_annotation/version_0.5.3/)
	Onychophora		Euperipatoides rowelli	EroRABL2	scaffold_144384+ scaffold_295485+ scaffold_106421+ scaffold_64733+ scaffold_158725+ scaffold_189122+ Scaffold_104841	unannotated genomic scaffolds	7	The gene sequence fragmented into multiple scaffolds	Euperipatoides rowelli genome assembly (Erow.scaffolds.fasta)
	Tardigrada		Hypsibius dujardini	-	-		-		Hypsibius dujardini genome project, assembly version Version2.3 (http://badger.bio.ed.ac.uk/H_dujardini/)
	Priapulida		Priapulus caudatus	PcaRABL2	AXZU01007771.1+AXZU01007770.1	unannotated genomic contigs	7		NCBI
	Nematoda		Numerous complete genome sequences	-	-		-		NCBI
	Mollusca		Lottia gigantea	LgiRABL2	XP_009046173.1#	predicted protein	7		NCBI
			Crassostrea gigas	CgiRABL2	EKC22395.1	predicted protein	7		NCBI
	Annelida		Capitella teleta	CteRABL2	ELU12706.1	predicted protein	6	Genome assembly incomplete, coding sequence completed using WGS reads and ESTs	NCBI
			Helobdella robusta	HroRABL2	XP_009031144.1#	predicted protein	7		NCBI
	Platyhelminthes	Trematoda	Schistosoma spp.	-	-		-		NCBI
			Fasciola hepatica	FheRABL2	CCMX01030642.1	unannotated genomic contig	5		NCBI
			Clonorchis sinensis	CsiRABL2	XP_009176000.1#	predicted protein	5		NCBI
		Taeniidae	Taenia solium	TsoRABL2	TsM_000340100#	gene	5		Taenia solium genome database (http://www.genedb.org/Homepage/Tsolium)
			Echinococcus granulosus	EgnRABL2	EUB63995.1#	predicted protein	5		WTSI Echinococcus granulosus genome database http://www.sanger.ac.uk/resources/downloads/helminths/echinococcus-granulosus.html
		Hymenolepididae	Hymenolepis microstoma	-	-		-		NCBI
		Monogenea	Gyrodactylus salaris	-	-		-		NCBI
		Tricladida	Schmidtea mediterranea	SmeRABL2	SMU15025296#	predicted protein	5		Schmidtea mediterranea Genome Database http://smedgd.neuro.utah.edu/
		Macrostomorpha	Macrostomum lignano	MliRABL2	RNA918_14780	assembled transcript	5	Gene sequence fragmented into several scaffolds (scf2520075752073+scf2520075751782+deg2520075608252)	Macrostomum lignano genome initiative http://www.macgenome.org/
	Rotifera		Adineta vaga	AvaRABL2A	GSADVT00004706001#	predicted protein	4		Adineta vaga Genome Browser, Genoscope (http://www.genoscope.cns.fr/adineta/data/)
				AvaRABL2B	GSADVT00029826001#	predicted protein	4		Adineta vaga Genome Browser, Genoscope (http://www.genoscope.cns.fr/adineta/data/)
	Cnidaria	Anthozoa	Nematostella vectensis	NveRABL2	XP_001635797.1	predicted protein	7		NCBI
		Hydrozoa	Hydra vulgaris	HvuRABL2	XP_002156974.1	predicted protein	7		NCBI
		Myxozoa	Thelohanellus kitauei	-	-		-		NCBI
			Kudoa iwatai	-	-		-		NCBI
	Placozoa		Trichoplax adhaerens	TadRABL2	XP_002111057.1	predicted protein	7		NCBI
	Porifera		Amphimedon queenslandica	AquRABL2	XP_003383383.1	predicted protein	7		NCBI
			Sycon ciliatum	SciRABL2	scpid86418| scgid14290	predicted protein	0		Compagen (http://www.compagen.org/datasets.html)
			Oscarella carmela	OcaRABL2	g787.t1#	predicted protein	1		OCAR_G-PEP_120614 dataset http://www.compagen.org/datasets.html
	Ctenophora		Mnemiopsis leidyi	MleRABL2	ML06052a	predicted protein	3		Mnemiopsis Genome Project Portal, Database ML2.2 (http://research.nhgri.nih.gov/mnemiopsis/)
			Pleurobrachia bachei	PbaRABL2	AVPN01000560.1	unannotated genomic scaffold	3	Gene sequence incomplete, the last exon (residing in a sequence gap) reconstructed using genomic reads with the help of RNA-seq redas	NCBI
Choanoflagellata			Monosiga brevicollis	MbrRABL2	XP_001751068.1	predicted protein	5		NCBI
			Salpingoeca rosetta (=Proterospongia sp. ATCC 50818)	SroRABL2	XP_004995279.1	predicted protein	6		NCBI
Filasterea			Capsaspora owczarzaki	-	-		-		NCBI
			Ministeria vibrans	MvbRABL2	N.A.	unassembled RNA-seq and genomic reads	5		SRA (http://www.ncbi.nlm.nih.gov/sra)
Ichthyosporea			Sphaeroforma arctica	-	-		-		NCBI
Fungi	Dikarya	Ascomycota	Numerous genome sequences	-	-		-		NCBI
		Basidiomycota	Numerous genome sequences	-	-		-		NCBI
	Glomeromycota		Rhizophagus intraradices	-	-		-		NCBI
	Mucorales		Numerous genome sequences	-	-		-		NCBI
	Mortierellales		Mortierella verticillata NRRL 6337	-	-		-		NCBI
			Mortierella alpina ATCC 32222	-	-		-		NCBI
			Mortierella elongata	-	-		-		JGI Mortierella elongata v1.0 http://genome.jgi.doe.gov/Morel1/Morel1.home.html
	Kickxellaceae		Coemansia reversa NRRL 1564	-	-		-		JGI Coemansia reversa NRRL 1564 v1.0 http://genome.jgi-psf.org/Coere1/Coere1.home.html
			Martensiomyces pterosporus CBS 209.56	-	-		-		JGI Martensiomyces pterosporus CBS 209.56 v1.0 http://genome.jgi.doe.gov/Marpt1/Marpt1.home.html
			Ramicandelaber brevisporus CBS 109374	-	-		-		JGI Ramicandelaber brevisporus CBS 109374 v1.0 http://genome.jgi.doe.gov/Rambr1/Rambr1.home.html
	Entomophthoromycota		Conidiobolus coronatus NRRL28638	-	-		-		JGI Conidiobolus coronatus NRRL28638 v1.0 http://genome.jgi.doe.gov/Conco1/Conco1.home.html
			Conidiobolus thromboides FSU 785	-	-		-		JGI Conidiobolus thromboides FSU 785 v1.0 http://genome.jgi.doe.gov/Conth1/Conth1.home.html
			Basidiobolus heterosporus B8920	-	-		-		NCBI
			Basidiobolus meristosporus B9252	-	-		-		NCBI
	Olpidiaceae		Olpidium bornovanus UBC F19785	OboRABL2	N.A.	unassembled genomic reads	1		SRA (http://www.ncbi.nlm.nih.gov/sra)
	Blastocladiomycota		Allomyces macrogynus	AmaRABL2	KNE58784.1	predicted protein	3	A second, highly similar copy, probably an alternative allele (KNE55987.1)	NCBI
			Catenaria anguillulae PL171	CanRABL2	117293	predicted protein	2		JGI Catenaria anguillulae PL171 v1.0 http://genome.jgi.doe.gov/Catan1/Catan1.home.html
	Chytridiomycota		Batrachochytrium dendrobatidis	BdeRABL2	XP_006681156.1	predicted protein	1		NCBI
			Spizellomyces punctatus	SpnRABL2	KND00380.1	predicted protein	2		NCBI
			Gonapodya prolifera	GprRABL2	151509	predicted protein	2		JGI Gonapodya prolifera v1.0 http://genome.jgi.doe.gov/Ganpr1/Ganpr1.home.html
			Piromyces sp. E2	PirRABL2	66673	predicted protein	1		JGI Piromyces sp. E2 http://genome.jgi-psf.org/PirE2_1/PirE2_1.home.html
Opisthosporidia	Rozellida		Rozella allomycis	-	-		-		NCBI
	Microsporidia		numerous “core” microsporidial genomes	-	-		-		NCBI
			Mitosporidium daphniae	-	-		-		NCBI
Cristidiscoidida			Fonticula alba	-	-		-		Broad Institute Origins of Multicellularity Database http://www.broad.mit.edu/annotation/genome/multicellularity_project/MultiHome.html
Apusomonadida			Thecamonas trahens (=Amastigomonas sp. ATCC 50062)	TtrRABL2	XP_013760577.1	predicted protein	0		NCBI
Breviatea			Pygsuia biforma	PbfRABL2	N.A.	unassembled RNA-seq reads	?		SRA (http://www.ncbi.nlm.nih.gov/sra)
Amoebozoa	Dictyosteliida		Dictyostelium discoideum	-	-		-		NCBI
			Dictyostelium purpureum	-	-		-		NCBI
			Dictyostelium firmibasis strain TNS-C-0014	-	-		-		NCBI
			Dictyostelium intermedium strain PJ-11	-	-		-		NCBI
			Dictyostelium citrinum strain OH494	-	-		-		NCBI
			Polysphondylium violaceum strain QSvi11	-	-		-		NCBI
			Dictyostelium lacteum	-	-		-		Social Amoebas Comparative Genome Browser http://sacgb.fli-leibniz.de/cgi/index.pl?ssi=free
			Polysphodylium pallidum	-	-		-		NCBI
			Dictyostelium fasciculatum	-	-		-		NCBI
	Myxogastria		Physarum polycephalum	PpoRABL2	ATCM03056533.1+ ATCM03056534.1+ ATCM03130842.1+ ATCM03129890.1+ ATCM03068253.1+ ATCM03123262.1+ ATCM03068250.1	unannotated genomic contigs	7	The gene sequence fragmented into multiple contigs, could be joined together with the aid of RNA-seq data	NCBI
	Archamoebae		Entamoeba histolytica	-	-		-		NCBI
			Entamoeba dispar	-	-		-		NCBI
			Entamoeba invadens	-	-		-		NCBI
			Entamoeba nuttalli strain P19	-	-		-		NCBI
			Mastigamoeba balamuthi	MbaRABL2	KU522217.1	gene sequence	5		NCBI
	Lobosa		Acanthamoeba castellanii	-	-				NCBI
Ancyromonadida			Planomonas micra	PmiRABL2	KU522218.1	gene sequence	0		NCBI
Malawimonadida			Malawimonas californiana	McaRABL2	KU522220.1	gene sequence	7		NCBI
			Malawimonas sp. strain 249	MalRABL2	KU522219.1	gene sequence	2		NCBI
Metamonada	Parabasalia		Trichomonas vaginalis	TvaRABL2A	XP_001583500.1	predicted protein	0		NCBI
				TvaRABL2B	XP_001327223.1	predicted protein	0		NCBI
	Diplomonadida		Giardia intestinalis	-	-		-		NCBI
			Spironucleus vortens	-	-		-		JGI Spironucleus vortens http://genome.jgi-psf.org/Spivo0/Spivo0.home.html
			Spironucleus salmonicida	-	-		-		NCBI
	Preaxostyla		Paratrimastix pyriformis	TpyRABL2	GAFH01004145.1	assembled transcript	7		NCBI
			Monocercomonoides sp.	MonRABL2	KU522222.1	gene sequence	6		NCBI
Discoba	Euglenozoa	Metakinetoplastina	Trypanosoma brucei	TbrRABL2	XP_829561.1	predicted protein	0	AAG39035.1 – a wrongly annotated protein (“Rab11B”) with an apparently artifical N-terminal sequence	NCBI
			Trypanosoma cruzi	TcrRABL2	XP_809290.1	predicted protein	0		NCBI
			Leishmania major strain Friedlin	LmaRABL2	XP_001685503.1	predicted protein	0		NCBI
			Bodo saltans	BsaRABL2	BS63735	predicted protein	0		WTSI Bodo saltans genome project (Bodo_scaffolds.Jul2011) ftp://ftp.sanger.ac.uk/pub/pathogens/Bodo/saltans/Bodo_proteins.fasta
		Prokinetoplastina	Perkinsela sp. CCAP 1560/4	-	-		-		NCBI
		Euglenophyceae	Euglena longa	EloRABL2	KU522224.1	assembled transcript	?		NCBI
			Eutreptiella gymnastica	EgyRABL2	CAMNT_0000707445	assembled transcript	?		MMETSP
	Heterolobosea		Naegleria gruberi	NgrRABL2	XP_002671329.1	predicted protein	2		NCBI
			Naegleria fowleri	NfoRABL2	NF0130880#	gene	3		AmoebaDB (http://amoebadb.org/amoeba/)
			Percolomonas cosmopolitus, Strain WS	PcoRABL2	CAMNT_0005236117	assembled transcript	?		NCBI
			Neovahlkampfia damariscottae	-	-		-		unpublished genome sequence (Ivan Čepička et al., Charles University in Prague)
	Tsukubamonadea		Tsukubamonas globosa	TglRABL2	DRR014073.58583.2, DRR014073.147733.2	Individual 454 reads (cDNA)	?	incomplete sequence (5'-end of the CDS missing)	SRA (http://www.ncbi.nlm.nih.gov/sra)
	Jakobida		Andalucia godoyi	AgoRABL2	KU522221.1	gene sequence	0		NCBI
			Seculamonas ecuadoriensis	SecRABL2	SEL00001947	assembled transcript	?		TbestDB (http://tbestdb.bcm.umontreal.ca/searches/login.php)
			Reclinomonas americana	RamRABL2	RAL00003896	assembled transcript	6	A second, highly similar copy, probably an alternative allele (RAL00003382)	TbestDB (http://tbestdb.bcm.umontreal.ca/searches/login.php)
Chloroplastida	Embryophyta		numerous angiosperm genomes	-	-		-		NCBI
			Pinus taeda	-	-		-		NCBI
			Selaginella moellendorffii	-	-		-		NCBI
			Physcomitrella patens	-	-		-		NCBI
	Coleochaetophyceae		Coleochaete scutata	CscRABL2	scaffold-VQBJ-0045498-Coleochaete_scutata	assembled transcript	?		OneKP project, transcritoptome assembly; http://mirrors.iplantcollaborative.org/browse/iplant/home/shared/onekp_pilot/taxa/VQBJ-Coleochaete_scutata
			Coleochaete sp. CFD	ColRABL2	JO238133.1	assembled transcript	?		NCBI
	Kebsormidiophyceae		Klebsormidium flaccidum NIES-2285	-	-		-		http://www.plantmorphogenesis.bio.titech.ac.jp/~algae_genome_project/klebsormidium/index.html
			Entransia fimbriata	EfiRABL2	scaffold-BFIK-0003462-Entransia_fimbriata#	assembled transcript	?		OneKP project, transcritoptome assembly; http://mirrors.iplantcollaborative.org/browse/iplant/home/shared/onekp_pilot/taxa/BFIK-Entransia_fimbriata
	Mesostigmatophyceae		Mesostigma viride	MviRABL2	scaffold-KYIO-0011948-Mesostigma_viride	assembled transcript	?		OneKP project, transcritoptome assembly; http://mirrors.iplantcollaborative.org/browse/iplant/home/shared/onekp_pilot/taxa/KYIO-Mesostigma_viride
	Mamiellophyceae	Bathycoccaceae	Ostreococcus lucimarinus	-	-		-		NCBI
			Ostreococcus tauri	-	-		-		NCBI
			Bathycoccus prasinos RCC1105	-	-		-		NCBI
		Mamiellaceae	Micromonas pusilla CCMP1545	MpcRABL2	XP_003062864.1	predicted protein	1		NCBI
			Micromonas pusilla NOUM17	MpnRABL2	XP_002506734.1	predicted protein	2		NCBI
	Prasinococcales		Prasinoderma singularis, Strain RCC927	PsiRABL2	CAMNT_0007163795#	assembled transcript	?		MMETSP
			Prasinoderma coloniale, Strain CCMP1413	PclRABL2	CAMNT_0040684757	assembled transcript	?		MMETSP
	Trebouxiophyceae	Chlorellales	Chlorella variabilis (strain NC64A)	-	-		-		NCBI
			Chlorella vulgaris strain UTEX395	-	-		-		NCBI
			Auxenochlorella protothecoides	-	-		-		NCBI
			Helicosporidium sp. ATCC 50920	-	-		-		NCBI
			Picochlorum sp. SENEW3	-	-		-		NCBI
		Coccomyxaceae	Coccomyxa subellipsoidea C-169	-	-		-		NCBI
			Coccomyxa sp. LA000219	-	-		-		NCBI
		Trebouxiales	Asterochloris sp. Cgr/DA1pho	AstRABL2	7661#	predicted protein	7		JGI Asterochloris sp. Cgr/DA1pho v2.0 http://genome.jgi-psf.org/Astpho2/Astpho2.home.html
			Trebouxia gelatinosa	-	-		-		NCBI
	Chlorophyceae	Clamydomonadales	Chlamydomonas reinhardtii	CreRABL2	XP_001697212.1	predicted protein	6		NCBI
			Volvox carteri	VcaRABL2	XP_002946068.1	predicted protein	4		NCBI
		Sphaeropleales	Monoraphidium neglectum	-	-		-		NCBI
Rhodophyta			Cyanidioschyzon merolae	-	-		-		NCBI
			Galdieria sulphuraria	-	-		-		NCBI
			Porphyridium purpureum	-	-		-		Porphyridium purpureum genome project; http://cyanophora.rutgers.edu/porphyridium/
			Pyropia yezoensis	-	-		-		http://nrifs.fra.affrc.go.jp/ResearchCenter/5_AG/genomes/nori/
			Chondrus crispus	-	-		-		NCBI
			numerous transcriptome assemblies from Rhodophyta	-	-		-		MMETSP
Glaucophyta			Cyanophora paradoxa	CpxRABL2	ConsensusfromContig53094-maker-ConsensusfromContig53094-snap-gene-0.2-mRNA-1:cds:10499/10545-10577:2:-#	predicted protein	6		Cyanophora genome project http://cyanophora.rutgers.edu/cyanophora/
			Gloeochaete wittrockiana	GwiRABL2	CAMNT_0038623619	assembled transcript	?		MMESTP
			Cyanoptyche gloeocystis	CglRABL2	CAMNT_0042005625#	assembled transcript	?		MMESTP
Alveolata	Ciliata		Tetrahymena thermophila	TthRABL2	BAJ21350.1	predicted protein	5	The gene previously denoted as “RabX32” (Saito-Nakano et al., 2010, J. Eukaryot. Microbiol. 57:389-399)	NCBI
			Ichthyophthirius multifiliis	ImuRABL2	XP_004023932.1	predicted protein	5		NCBI
			Paramecium tetraurelia	PteRABL2A	XP_001448169.1	predicted protein	3	two different loci coding for identical protein sequences (XP_001444079.1 and XP_001448169.1 )	NCBI
				PteRABL2B	XP_001444079.1	predicted protein	3	two different loci coding for identical protein sequences (XP_001444079.1 and XP_001448169.1 )	NCBI
			Oxytricha trifallax	OtrRABL2	EJY75059.1#	predicted protein	3		NCBI
	Apicomplexa		numerous apicomplexan genomes	-	-		-		NCBI
	Chrompodellida		Chromera velia	CveRABL2	ARZB01028603.1+ARZB01000475.1+ARZB01025125.1	unannotated genomic contigs	6	the gene sequence ( the presumed last exon) is incomplete	NCBI
			Vitrella brassicaformis	VbrRABL2	CAMNT_0044115705	assembled transcript	6		MMETSP
	Dinozoa		Perkinsus marinus	PmaRABL2	XP_002787422.1	predicted protein	6		NCBI
			Symbiodinium minutum	SmiRABL2	symbB.v1.2.039577.t1|scaffold6660.1|size16418|1#	predicted protein	9		Symbiodinium minutum genome database (http://marinegenomics.oist.jp/genomes/viewer/info?project_id=21)
			Azadinium spinosum, Strain 3D9	AspRABL2A	CAMNT_0029731893	assembled transcript	?		MMETSP
				AspRABL2B	CAMNT_0045676745	assembled transcript	?		MMETSP
Stramenopiles	Bicosoecida		Cafeteria roenbergensis, Strain E4-10	CroRABL2	CAMNT_0005523489	assembled transcript	?		MMETSP
	Labyrinthulea	Thraustochytriidae	Aurantiochytrium limacinum ATCC MYA-1381	AliRABL2	80953	predicted protein	0		JGI Aurantiochytrium limacinum ATCC MYA-1381 v1.0 http://genome.jgi.doe.gov/Aurli1/Aurli1.home.html
			Schizochytrium aggregatum ATCC 28209	SagRABL2	65987	predicted protein	0		JGI Schizochytrium aggregatum ATCC 28209 v1.0 http://genome.jgi.doe.gov/Schag1/Schag1.home.html
		Aplanochytriidae	Aplanochytrium kerguelense PBS07	-	-		-		JGI Aplanochytrium kerguelense PBS07 v1.0 http://genome.jgi.doe.gov/Aplke1/Aplke1.home.html
	Blastocystea	Blastocystis	Blastocystis hominis	-	-		-		NCBI
			7 different strains of Blastocystis sp.	-	-		-		NCBI
	Oomycota		Phytophthora sojae	PsoRABL2	XP_009526243.1#	predicted protein	6		NCBI
			Hyaloperonospora arabidopsidis	-	-		-		VBI Microbial Database V 5.0, Hyaloperonospora arabidopsidis V8.3.2 http://vmd.vbi.vt.edu/
			Saprolegnia diclina VS20	SdiRABL2	XP_008604645.1	predicted protein	6		NCBI
	Diatomea	Thalassiosirales	Thalassiosira pseudonana	TpsRABL2	XP_002296584.1	predicted protein	0		NCBI
		Coscinodiscales	Coscinodiscus wailesii, Strain CCMP2513	CwaRABL2	CAMNT_0013271547	assembled transcript	?		MMESTP
		Pennales	Phaeodactylum tricornutum	-	-		-		NCBI
			Fragilariopsis cylindrus	-	-		-		JGI Fragilariopsis cylindrus http://genome.jgi-psf.org/Fracy1/Fracy1.home.html
			Pseudo-nitschia multiseries CLN-47	-	-		-		JGI Pseudo-nitzschia multiseries CLN-47 v1.0 http://genome.jgi-psf.org/Psemu1/Psemu1.home.html
	Pelagophyceae		Aureococcus anophagefferens	AanRABL2	XP_009032400.1#	predicted protein	3		NCBI
			Pelagococcus subviridis, Strain CCMP1429	PsuRABL2	CAMNT_0040968549#	assembled transcript	?		MMETSP
	Eustigmatophyceae		Nannochloropsis oceanica	-	-		-		NCBI
			Nannochloropsis gaditana CCMP526	-	-		-		NCBI
			Trachydiscus minutus	TmiRABL2	KU522223.1	assembled transcript	6		NCBI
	Synchromophyceae		Synchroma pusillum, Strain CCMP3072	SplRABL2	CAMNT_0044155757#	assembled transcript	?		MMETSP
	Pinguiophyceae		Phaeomonas parva, Strain CCMP2877	PpvRABL2	CAMNT_0006826567	assembled transcript	?		MMETSP
			Pinguiococcus pyrenoidosus, Strain CCMP2078	PpyRABL2	CAMNT_0042911507	assembled transcript	?		MMETSP
	Phaeophyceae		Ectocarpus siliculosus	EsiRABL2	CBJ27456.1	predicted protein	3		NCBI
Rhizaria	Cercozoa		Bigelowiella natans	BnaRABL2	47474	predicted protein	5		JGI Bigelowiella natans CCMP2755 v1.0 http://genome.jgi-psf.org/Bigna1/Bigna1.home.html
			Partenskyella glossopodia, Strain RCC365	PglRABL2	CAMNT_0043082885	assembled transcript	?		MMETSP
			Mataza sp. SIOpierMataz1 (=undescribed cercozoan, strain D1)	MatRABL2	CAMNT_0016423833	assembled transcript	?		MMETSP
	Phytomyxea		Plasmodiophora brassicae	PbrRABL2	CEO98403.1	predicted protein	8		NCBI
	Foraminifera		Reticulomyxa filosa	RfiRABL2	ETO35957.1#	predicted protein	5		NCBI
Haptophyta	Prymnesiophyceae		Emiliania huxleyi, strain 379	EhuRABL2	CAMNT_0030737589	assembled transcript	6		MMETSP
			Emiliania huxleyi, strain RCC1217	-	FP230093.1, FP229659.1	EST sequences	6	incomplete EST sequences from a cDNA library from the haploid flagellated stage	NCBI
			Emiliania huxleyi, strain CCMP1516	-	-		-		NCBI
			Phaeocystis antarctica, Strain CCMP1374	PatRABL2	CAMNT_0043845221	assembled transcript	5		MMETSP
	Pavlovophyceae		Pavlovales sp. CCMP2436	PavRABL2	CAMNT_0037851445	assembled transcript	1		MMETSP
Cryptista	Cryptomonada		Guillardia theta	GthRABL2	CAMNT_0000742307	assembled transcript	10	the gene sequence is missing from the released genome assembly, but a full gene could be assembled from raw genome sequencing reads using the transcript sequence	MMETSP
			Cryptophyceae sp. CCMP2293	CryRABL2	CAMNT_0037784645	assembled transcript	7		MMETSP
			Goniomonas avonlea (=Goniomonas sp, Strain m)	GavRABL2	CAMNT_0001743563	assembled transcript	9		MMETSP
	Katablepharida		Roombia truncata	RtrRABL2	JP437798.1	assembled transcript	?	incomplete sequence (5'-end of the CDS missing)	NCBI
	Palpitomonadea		Palpitomonas bilix	PbiRABL2	CAMNT_0000885025#	assembled transcript	?		MMETSP
Picozoa			unidentified species (picobiliphyte cell MS584-11)	PicRABL2	Cryptophyta-Picobiliphyte_MS584-11_ConsensusfromContig50749 + Cryptophyta-Picobiliphyte_MS584-11_ConsensusfromContig11758	unannotated genomic contig	?	incomplete sequence, inaccurate assembly (frame-shift)	http://dbdata.rutgers.edu/data/pico/
N.A. - accession numbers ar unavailable for RABL2 sequuences assembled here from raw Illumina reads retrieved from the SRA database
*question mark indicates that only a trnscript sequence is available, so the number of introns in the respective gene is unknown
# at sequence IDs denoted that the original sequence in incomplete or incorrectly predicted (completed or revised protein sequenced are included in Additional file 3)

## Sheet: Table S2
Table S2. RABL2 sequences identified as contaminations
Higher-order taxon	Original species attribution	Sequence label*	Sequence ID	Identified actual source	Comments	Database
Isoptera (termites)	Coptotermes formosanus	CfoRABL2	AFZ78866.1	Parabasalia	most closely related to RABL2 from Trichomonas vaginalis	NCBI
Holometabola	Teleopsis dalmanni		GBBP01172446.1	Trypanosomatida		NCBI
	Lygus hesperus		GBHO01042226.1	Trypanosomatida		NCBI
	Musca domestica		GARN01025703.1	Trypanosomatida		NCBI
	Annulipalpia sp. AD-2013		GATX01014788.1	Blastocladiomycota	most similar to RABL2 Allomyces macrogynus and Cantenaria anguillulae	NCBI
	Trichocera saltator		GAXZ01129143.1	Kinetoplastea	most similar to RABL2 from Bodo saltans, followed by RABL2 from trypanosomatids	NCBI
Fungi	Olpidium bornovanus UBC F19785	ObxRABL2	Locus14751v1rpkm1.77	Cercozoa		JGI Olpidium bornovanus UBC F19785 Transcriptome http://genome.jgi.doe.gov/Olpbornscriptome/Olpbornscriptome.info.html
Pennales (pennate diatoms)	Pseudo-nitzschia fraudulenta, Strain WWA7		CAMNT_0045660913	Azadinium spinosum, Strain 3D9	identical to CAMNT_0029731893 from the dinoflagellate Azadinium spinosum, Strain 3D9	MMETSP
			CAMNT_0045676745	Azadinium spinosum, Strain 3D9	identical to CAMNT_0022773557 from the dinoflagellate Azadinium spinosum, Strain 3D9	MMETSP
	Astrosyne radiata, Strain 13vi08-1A	AraRABL2	CAMNT_0004470565#	Bicosoecida (or a related group)	most closely related to RABL2 from Cafeteria roenbergensis	MMETSP
Angiospermae	Lactuca serriola	LseRABL2	JO042926.1	Olpidium sp.	most closely related to RABL2 from Olpidium bornovanus	NCBI
Bryophyta	Schwetschkeopsis fabronia	SfaRABL2	IGUH-2160775	Rotifera		oneKP project (https://sites.google.com/a/ualberta.ca/onekp/)
Rhodophyta	Porphyra yezoensis	PyeRABL2	ZULJ-2067957	Ciliata		oneKP project (https://sites.google.com/a/ualberta.ca/onekp/)
*used in the alignment in Additional file 3

## Sheet: Table S3
Table S3. Ciliary genes in species with RABL2 yet unknown to have flagellated stages
This is a non-exhaustive list of putative orthologs of selected cilium-associated genes identified in transcriptomes of the following five species.
Species	Ciliary component	Sequence ID*
Synchroma pusillum CCMP3072	IFT46 (intraflagellar transport complex subunit)	CAMNT_0044161663
	IFT80 (intraflagellar transport complex subunit)	CAMNT_0044164603
	IFT56 (intraflagellar transport complex subunit)	CAMNT_0044154923
	ARL3 (cilium associated small GTPase)	CAMNT_0044161235
	DLC1 (outer arm dynein light chain 1)	CAMNT_0044159405
	Cluap1 (component of the IFT machinery)	CAMNT_0044156117
Pelagococcus subviridis CCMP1429	axonemal dynein heavy chain	CAMNT_0034328011
	axonemal dynein heavy chain	CAMNT_0034306973
	axonemal dynein heavy chain	CAMNT_0034335305
	axonemal dynein intermediate chain	CAMNT_0034335009
	inner dynein arm light chain	CAMNT_0034335383
	IFT172 (intraflagellar transport complex subunit)	CAMNT_0034336969
	IFT46 (intraflagellar transport complex subunit)	CAMNT_0034318413
	IFT88 (intraflagellar transport complex subunit)	CAMNT_0034319759
	Radial spoke head protein 3	CAMNT_0034310775
	Radial spoke head protein 4	CAMNT_0034320059
Pinguiococcus pyrenoidosus CCMP2078	axonemal dynein heavy chain	CAMNT_0042904403
	axonemal dynein heavy chain	CAMNT_0042908285
	axonemal dynein light chain 1	CAMNT_0042898043
	IFT122 (intraflagellar transport complex subunit)	CAMNT_0042911173
	IFT81 (intraflagellar transport complex subunit)	CAMNT_0042906669
	IFT172 (intraflagellar transport complex subunit)	CAMNT_0042911833
	BBS1 (Bardet-Biedl syndrome 1 protein, BBSome subunit)	CAMNT_0042909609
	B9D1 (ciliary transition zone protein)	CAMNT_0042904947
Prasinoderma coloniale CCMP1413	axonemal dynein heavy chain	CAMNT_0040682731
	axonemal dynein heavy chain	CAMNT_0040699273
	axonemal dynein heavy chain	CAMNT_0040699623
	Dynein assembly factor 1, axonemal	CAMNT_0040698895
	DAW1 (outer dynein assembly factor)	CAMNT_0040692941
	IFT46 (intraflagellar transport complex subunit)	CAMNT_0040688781
	BBS2 (Bardet-Biedl syndrome 2 protein, BBSome subunit)	CAMNT_0040698367
	BBS5 (Bardet-Biedl syndrome 5 protein, BBSome subunit)	CAMNT_0040680251
Prasinoderma singularis RCC927	axonemal dynein heavy chain	CAMNT_0007171021
	axonemal dynein heavy chain	CAMNT_0007182587
	axonemal dynein heavy chain	CAMNT_0007182233
	Cytoplasmic dynein 2 heavy chain (retrograde motor of intraflagellra transport)	CAMNT_0007178703
	BBS2 (Bardet-Biedl syndrome 2 protein, BBSome subunit)	CAMNT_0007171893
	BBS4 (Bardet-Biedl syndrome 5 protein, BBSome subunit)	CAMNT_0007166201
	BBS7 (Bardet-Biedl syndrome 5 protein, BBSome subunit)	CAMNT_0007168779
*All sequences are derived from transcriptome shotgun assemblies generated by the MMETSP project, http://camera.calit2.net/mmetsp/list.php
