# Supplementary material for: A paneukaryotic genomic analysis of the small GTPase RABL2 underscores the significance of recurrent gene loss in eukaryote evolution
Source: Biol Direct. 2016 Feb 2;11:5. doi: 10.1186/s13062-016-0107-8 (PMC4736243; doi:10.1186/s13062-016-0107-8)
Supplement: Additional file 3: — Multiple alignment of RABL2 sequences analyzed in this study. The identity and taxonomic provenance of the sequences included is provided in Table S1 (authentic sequences) and S2 (contaminations) in Additional file 1. (FAS 61 kb) [file 13062_2016_107_MOESM3_ESM.fas]

>HsaRABL2A
-------MAED------------------------------KTKPSELDQGKYDADDNVK
IICLGDSAVGKSKLMERFLMDGFQPQQLSTYALTLYKHT--ATV----------------
-DG-----KTILVDFWDTAGQERFQSMHASYYHKAHACIMVFDIQRKVTYRNLSTWYTEL
REFRP-EIPCIVVANKIDADINVTQKSFNFAKK---------------------------
FSL-PLYFVSAADGTNVVKLFNDAIRLAVSYKQNSQ------------------------
-DFMDEIFQEL-ENF----S-----LEQEEE---------DVP--------DQEQSSSIE
T-PSEEVASPHS------------------------------------------------
------------------------
>HsaRABL2B
-------MAED------------------------------KTKPSELDQGKYDADDNVK
IICLGDSAVGKSKLMERFLMDGFQPQQLSTYALTLYKHT--ATV----------------
-DG-----RTILVDFWDTAGQERFQSMHASYYHKAHACIMVFDVQRKVTYRNLSTWYTEL
REFRP-EIPCIVVANKIDADINVTQKSFNFAKK---------------------------
FSL-PLYFVSAADGTNVVKLFNDAIRLAVSYKQNSQ------------------------
-DFMDEIFQEL-ENF----S-----LEQEEE---------DVP--------DQEQSSSIE
T-PSEEAASPHS------------------------------------------------
------------------------
>MmuRABL2
-------MAGD------------------------------RNRHCELEQEKYDTHENVK
IICLGDSAVGKSKLMERFLMDGFQPQQLSTYALTLYKHT--ATV----------------
-DG-----KTILVDFWDTAGQERFQSMHASYYHKAHACIMVFDVQRKITYKNLGTWYAEL
REFRP-EIPCILVANKIDADIQMTQKNFSFAKK---------------------------
FSL-PLYFVSAADGTNVVKLFNDAIRLAVAYKESSQ------------------------
-DFMDEVLQEL-ENF----K-----LEQKEE---------DTS--------GQEQSDTTK
S-PSPS------------------------------------------------------
------------------------
>GgaRABL2
-------MAEA------------------------------AEQPRDEAPLEAGAEEAVK
IICLGDSAVGKSKLLERFLLDGFRPQQLSTFALTLYQHR--ARV----------------
-DG-----KAVLVDFWDTAGQERFQSMHASYYHKAHACIMVFDVQRKVTYKNLNNWYKEL
REFRP-EIPCIVVANKIDADMKVTQKSFNFARK---------------------------
FSL-PFYFVSAADGTNVVKLFNDAIKLAVTYKQNSG------------------------
-DFMDEVMQEL-ESF----D-----LEKKSE---------NLS--------DQEESYPEE
K-PPSS------------------------------------------------------
------------------------
>TruRABL2
-------MACD------------------------------VSSAPELDQNDYDADEQVK
IICLGDSAVGKSKLMERFLMDKYRPHQLSTYALTLYKHT--ATV----------------
-GN-----KTVAVDFWDTAGQERFQSMHPSYYHKAHACIMVFDVQRKITYKNLANWYKEL
REYRP-EIPCCVVANKIDVDLKVTQRSFNFGKK---------------------------
QAL-PFYFVSAADGTNVVKMFREMIARAVDYKQNPS------------------------
-DFMDEVLQEL-ENF----D-----LEKKEE---------NSE--------TDEDGLKAE
S-PELG------------------------------------------------------
------------------------
>PmrRABL2
-------M-------------------------------------AAMEADECEADERVK
IICLGDSAVGKSKLVERFLIDGYQPQQLSTYALTLYKYK--ATV----------------
-DD-----KTVLVDIWDTAGQERFNSMHPSYYHKAHACVMVFDVQRKITYKNLASWYKEL
REYRP-EIPCVIVANKIDADYKVTQKNFNFAKK---------------------------
QGL-PFYFVSAADGTNVVKLFRDAIKLAVSYKQNSK------------------------
-DFMDEVMREL-ENF----E-----LESKGV---------SSE--------EDDNSKSK-
------------------------------------------------------------
------------------------
>CinRABL2
-------M-------------------------------------SSVIKNKSEDVEKLK
IICLGDSAVGKSKLVERFLVDGYKPQQQSTYALTLFNYE--TKL----------------
-NG-----KKISVDFWDTAGQERFSSMHPSYYHQAQACILVFDATRKVTYKNLNNWYKEL
RQYRP-NIPCLLVANKIDVDLGVTKRTFAFGTK---------------------------
HNL-PQYFVSAANGTNVVKVFRDAIKAALSYKQNPT------------------------
-DFVDQVLQEL-EHL----G-----NTEEDLI----HITCKTEE----------------
------------------------------------------------------------
------------------------
>BflRABL2
-------MADL------------------------------RASVPEYDK--EDGEYKVK
VICLGDSAVGKSKLVERFLMDGYQPQQLSTYALTLFRYQ--TEV----------------
-GG-----KDVCVDFWDTAGQERFNNMHPSYYYQAHCCILVFDVTRKVTYKNLPNWFKEL
RQYRP-EIPCLVCANKIDVDYKVTQKSFNFAKK---------------------------
HQL-PFYFVSASDGTNVVKMFREAIQSAVGYKENTT------------------------
-DFTDLVMREL-ENL----D----DLSLSNDV--------DSG--------VDTAGNSAE
T-HTDEADEEQAEGATGTT-----------------------------------------
------------------------
>SpuRABL2
-------MANH------------------------------TNSSSVPEGDGKIAENGVK
IICLGDSAVGKSKLVERFLMDGYQPQQLSTFALTLFRYE--TKV----------------
-DG-----KEIVVDFWDTAGQERFSSMHPSYYHQAHACILVFDVTRKVTYKNLSQWYKEL
REYRP-EIPCVVAANKIDVDYKITQKNFNFSKK---------------------------
HDL-PFFFVSAADGANVVKMFREAIKQAVSYKENPT------------------------
-DFTDEIMKEL-EEM----D-----LKLSP----------DSG--------LESATNSEG
K-ENGNVNDGATTSS---------------------------------------------
------------------------
>SkoRABL2
-------MA--------------------------------ETAPMDPENAKIDRENSVK
IICLGDSAVGKSKLVERFLMDGYQPQQLSTYALTLFRYN--TTV----------------
-NS-----KEVVVDFWDTAGQERFSSMHPSYYHQAHCCILVFDITRKITYKNLPNWFKEL
REYRP-SIPCICAANKIDVDYNVTKKAFNFAKK---------------------------
HNM-PFYFVSASDGTNVVKLFRNAIKLATEYKENST------------------------
-DFMDEVMREL-DNF----D----ELNLSS----------DSG--------LDTAPNSEE
K-DEKEA-----------------------------------------------------
------------------------
>PhuRABL2
-------MAENQ-----------------------------KISDNVDEKNIKKRKSYVK
IICLGDSAVGKSKLVERFLLDNYKPQQISTYAVQLYRYE--TTV----------------
-NK-----ETISVEFWDTAGQEMFQSIHPSYYHEANSCILVFDVTRKITYKNLPKWLKEL
RVFRP-NIPVLCAANKIDANMESTQMSYAFPQK---------------------------
NNF-PFYYVSASNGTNVVCLFKDAIEAAVNSKKDSK------------------------
-DITDQILEEL-ERL---------------------------------------------
------------------------------------------------------------
------------------------
>FocRABL2
-------MD--------------------------------GDATQDYDGKSENGAEVVK
VICLGDSAVGKSKLLERFLLDKFKPQTISTYALTLYRYS--SKV----------------
-KE-----NDVIVDFWDTAGQEMFQSMHPSYYHQAHACIMVFDATRKITYKNLERWYKEL
RQYRP-HIPVFCAVNKIDANMDVTQQRFAFPEK---------------------------
NSI-PLYYVSASNGMNVVKLFRDAIEAAMVYKKDPP------------------------
-DVTDQIFQEL-QRL---------------------------------------------
------------------------------------------------------------
------------------------
>ZneRABL2
-------MAGR------------------------------EDDEIDYDDKERKGDLAVK
VICLGDSAVGKSKLVERFLLDGYKPQQHSTYALTLFRYP--TKI----------------
-EN-----ESIIVDFWDTAGQEMFQSMHPSYYHQAHACILVFDATRKVTYKNLATWYQEL
RQYRP-HIPVFCAANKIDANMDVTQKAFAFPQK---------------------------
HNI-PLYYVSASDGTNVVKLFRDAIQSAVKYKKNPS------------------------
-DVTDQIIEEL-ERI---------------------------------------------
------------------------------------------------------------
------------------------
>EphRABL2
-------MASD------------------------------TAEELNLDYEKKTGDFKVK
IICLGDSAVGKSKLVERFLLDGYKPQQLSTYALTLFRHP--TTL----------------
-DG-----EKIIVDFWDTAGQEKFNSLHPSYFHQAHACLLIFDATRKVTYKNLSTWYSEL
RQFRP-HIPCFCAVNKIDANMEVTEKAFAFPQK---------------------------
HNI-PLYYVSASDGTNVVKLFQDAIEAAVKYKKNPS------------------------
-DITDYILDEL-ERE----D-----F----------------------------------
------------------------------------------------------------
------------------------
>DpuRABL2
-------MCD-------------------------------SNIGIDYEATGKSNDLAVK
IILLGDSAVGKSKLIERFLLDDYKPHQLSTYALTLFRYK--TQI----------------
-QE-----KSVSVDFWDTAGQERFESLHPSYYHQANCAILIFDTVRKITYKNLKKWYDEL
RQYRP-EIPCFCAANKIDENFEATHKSFAFPTK---------------------------
HRL-PFYYVSASDGTNVVKLFNDAINAAVTYRINPT------------------------
-DLSDQIMDEL-EAL----K----------------------------------------
------------------------------------------------------------
------------------------
>SmtRABL2
-----------------------------------------MEEQPDYDLKGKSGELRVK
VICLGDSAVGKSKLVERFLIDEYKTQQLSTYALTLFQYK--TKI----------------
-ND-----DEVVVDFWDTAGQERFNSMHASYYHQAHACILVFDTTRKITYKNLSTWYNEL
REHRP-EIPCFCVANKIDVDYKVTQKAFNFPKK---------------------------
QNL-PFYFVSASDGTNVVKLFKDSIKAAIKYKKNPS------------------------
-DFTDEILEEL-EHM----N-----TGNGV----------DFE--------DDESVSS--
------------------------------------------------------------
------------------------
>MocRABL2
-------MKGQ------------------------------FDDVSDYDQVGSDGVHRVK
IICLGDSAVGKSKLVERFLLDEYKSNQLSTYALTLFRHK--ATV----------------
-DG-----VNVAVDFWDTAGQERFQKLHASYYHQAHACVLVFDVTRKITYKNLQKWYEEL
RLQRP-TIPCICVANKIDADYDVTKKSFSFPLK---------------------------
HNM-PIFYVSASDGTNVVKLFNEAIRAALQYKKNPT------------------------
-DFVDNILEEL-QGV----E-----PRETCD---------GMKHH-----VVDDSRPISA
T-----------------------------------------------------------
------------------------
>LheRABL2
------MMTDEHSFPDG---------------------RPRSPGEVDYNSIEEDGSLRLK
IICLGDSAVGKSKLVERFLLDGYKPHSLSTYALTMFQYK--TKV----------------
-DD-----ELVLVDIWDTAGQEKFNNLHPSYYHDAHACIMVFDSTRKPTYKSLTRWHTEL
REYRP-EIPCLCAANKIDANPSVTKKSFNLPQK---------------------------
LKM-PLYFVSASDGTNVVKLFNDAIRSAVMYKKNPT------------------------
-DFFDKVMQEL-EAV----N-----ISGDSY---------DASG------SFDANDFSEM
S-GQGDCSNK--------------------------------------------------
------------------------
>EroRABL2
-------MADSKKDS--------------------------DWESYDYDKEVKPGQTKIK
VICLGDSAVGKSKLIERFLMDGYRPHQLSTYALTLFRYE--TKI----------------
-ND-----AEVVVDFWDTAGQERFNNMHPSYYHQAHSCILVFDVTRKVTYKNLPEWYKEL
REYRP-EIPCLCAANKIDVENKITQKNFNFAKK---------------------------
HNM-PLYYVSASDGTNVVKLFQDSIKAAISYKNNST------------------------
-DFMDEIMKEL-ENF----D----NLELND----------SSP--------DSPRSENIP
N-KTEDKKTVVVS-----------------------------------------------
------------------------
>PcaRABL2
-------MSMA------------------------------DGKSPDYDQESKSGDTTVK
VICLGDSAVGKSKLVERFLMDNYQPQQLSTYALTLFRYH--TKL----------------
-NE-----DNVCVDFWDTAGQERFSNMHPSYYHQAHACILVFDVSRKVTYKNLPMWLKEL
RDYRP-EIPCLCAANKIDVDYKITQKSFNFAKK---------------------------
QGM-PFYFVSASDGTNVVKLFRDAINAAVSYKNNST------------------------
-DYMDEVMREL-ETF----N----SMGLT-----------DSG--------FDTPDGAEN
K-SITDGPSIS-------------------------------------------------
------------------------
>LgiRABL2
-------MA--------------------------------TTSMPDYDKTDGTDDVKVK
IICLGDSAVGKSKLVERFLMDGYKPQQLSTYALTLFNYK--TEH----------------
-NK-----QSISVDFWDTAGQERFNNMHPSYYHQAHACIIVFDATRKVTYKNLPDWLKEL
REYRP-EIPCLCAANKIDADPGVTKRAFGFAKK---------------------------
HNM-PFYFVSASEGTNVVKLFKDAIKAAVAYKNNPT------------------------
-DFMDEIMNEL-ENF----E-----LETDKNIGEK-EEISDSG--------LDSPHSTDD
K-PNS-------------------------------------------------------
------------------------
>CgiRABL2
-------MANVE---------------------------------PDYEQKGEHGETKVK
IICLGDSAVGKSKLVERFLMDGYKPQQLSTYALTLFNYQ--TEQ----------------
-GD-----EKVSVDFWDTAGQERFNNMHPSYYHNAHACILVFDTTRKVTYKNLPNWLKEL
REYRP-EIPCLCCGNKIDVDYSITKKAFTFPKK---------------------------
HGM-PFYFVSASDGTNVVKLFKDAIRAAVAYKNNST------------------------
-DFMDEIMREL-ENF----E-----LETDNT-------TTDSA--------INSASNSGD
K-KETDSS----------------------------------------------------
------------------------
>CteRABL2
-------MA--------------------------------DASLPDYDKS-DGTCDKVK
IICLGDSAVGKSKLVERFLMDGYQPQQLSTYALTLFKYK--TTL----------------
-GD-----QDVHVDFWDTAGQERFNNMHPSYYHQAHACIIVFDITRKVTYKNLPNWYKEL
RDYRP-EIPCLCAANKIDVDDSVTKKSFNFPKK---------------------------
HKM-PFYYVSASDGTNVVKCFRDAIRAAVAYKNNST------------------------
-DFMDEIMKEL-ESI----D-----LEPENG---------EATNIGK-------------
------------------------------------------------------------
------------------------
>HroRABL2
-----------------------------------------MSDIPNYDYLSADGLEKVK
IICLGDSAVGKSKLIERFLLDGFKPQQLSTYALTLFKHR--ARI----------------
-DD-----KDVLVDFWDTAGQERFSSMHPSYYHQAHACVLVFDVTRKVTYKNLPNWYKEL
REHRP-EVPCLCVANKIDVDMDVVKKSFNFATK---------------------------
NKL-PLYFVSASDGSNVVKVFKDAIRAAVAYKNNST------------------------
-DITDEIMKEL-EIY----N-----MEVGNA---------NDS--------NNNNESNDS
N-----------------------------------------------------------
------------------------
>CsiRABL2
-----------------------------------------MSEVPDYD--QDEFENKVK
IICLGDSAVGKSKLVERFLMNDFHPQQLSTYAVTLYKHK--AEV----------------
-DN-----RRISVDFWDTAGQERFQSMHASYYYQAHACIFVFDVTRKITYKNLPKWYEEL
RQYRP-DIPCLCIANKIDADMTMTNKTFNFAKK---------------------------
NKM-ALYFVSASNGTNVVRAFRDAIRAAVAYKESAT------------------------
-DIMDQIMEEL-ERM----Q-----LDNCNE---------AAG--------DLEHTTSNA
T-D---------------------------------------------------------
------------------------
>FheRABL2
-------M-------------------------------------ADSPSFRATSETVVK
VICLGDSAVGKSKLLERFLIQEYHPQRLSTYAVNLYHHE--TQI----------------
-DG-----KKIQVDFWDTAGQERFQNIHASYYHQAHACIFVFDVTRKVTYKNLGRWYEEL
RQYRP-DIPCLCLANKIDVDSSVTNKTFKFPSE---------------------------
NKM-ALYFVSASDGTNVVRAFDDAIRAALAYKETTC------------------------
-DIMDHIMEEL-KNM----G----DGGVPGR---------RNN-----------------
-----------------------------------------V------------------
------------------------
>EgnRABL2
-----------------------------------------MSEISDRDAIVIGKSCRVK
VICLGDSAVGKSKLVERFLLSGYQSNQLSTYALNIYKHQ--MTI----------------
-ED-----RLIDVDFWDTAGQERFQSMHPSYYHQAHACILVFDVTRKITYKNLNNWLSEL
RKYRP-EIPCFCAANKIDTDTEVTNKAFNFAKK---------------------------
NSI-PFYFVSAANGTNVVRVFTDAVRAAVAYKEDST------------------------
-DPLDQIMEEL-EVM----E-----QNHEVN---------DGES------SYADPLS---
------------------------------------------------------------
------------------------
>TsoRABL2
-----------------------------------------MSEISDQGAVDVRKSCRVK
VICLGDSAVGKSKLVERFLLSGYQSNQLSTYALNIHKHQ--MTL----------------
-ED-----RLIDVDFWDTAGQERFQSMHPSYYHQAHACILVFDVTRKITYKNLSNWLLEL
RKYRP-EIPCFCAANKIDTDTEVTNKAFNFAKK---------------------------
NNM-PFYFVSAANGTNVVRVFTDAIRAAVAYKENSA------------------------
-DPLDQIMEEL-EDM----E-----RNHEVN---------DGD-------SYADPLP---
------------------------------------------------------------
------------------------
>SmeRABL2
-----------------------------------------MAEPPDYDIKDPNCDVRVK
IICLGDSAVGKSKLVERFLMDGYQPQQLSTYALTLFKYQ--TNL----------------
-DG-----KKLTVDFWDTAGQERYQSMHTSYYYQAHACILVFDVTRKITYKNLDNWYKEL
REHRP-DIPCICVANKIDADMSATKRSFKFPTK---------------------------
NKM-PFYFVSASDGTNVVKAFRDSIKLAVGYKENAT------------------------
-DIMDQILEEL-DNM----E-----LETDDN---------FFN-----------------
------------------------------------------------------------
------------------------
>MliRABL2
-----------------------------------------MSEIPDYESSHEGYDSRVK
IICLGDSAVGKSKLVERFVMNGYQPQQLSTYALTLFKHE--YQL----------------
-NG-----KKIAIDFWDTAGQERFQSMHTSYYHQAHCCILVFDVTRKVTYKNLPTWYKEL
RQHRP-EIPCLCAANKIDANMAITKTSFNFPKK---------------------------
HGM-PFYFVSASDGTNVVKMFRHAIQAAVEYRTSGS------------------------
-DITDLIMEEL-ERM----E-----LEETEQ---------TSP-----------------
------------------------------------------------------------
------------------------
>AvaRABL2A
-------MS---------------------------------------ESVPLSTSDSLK
IIVLGDSAVGKSKLLERFLVKNFEDSRYSTYAVNIFKHT--TKI----------------
-DN-----KPVEVEFWDTAGQEKFDNLHYSYFHQAHACIMIFDATRKITYKNLDRWYTEL
RAIRP-HIPCVCAVNKIDAAMEITKKSFSFPKK---------------------------
HDM-PLYFVSAANGTNVVRLFRDVIRLAQAYRAGDS-P----------------------
-DFIDQIMREL-ETM----N-----DDNNAN---------TPSND---------------
------------------------------------------------------------
------------------------
>AvaRABL2B
-------MS---------------------------------------ESVPLSTSDSLK
IIVLGDSAVGKSKLLERFLVKNFEDSRYSTYAVNIFKHT--TKI----------------
-DN-----KPVEVEFWDTAGQEKFDNLHYSYFHQAHACIMIFDATRKITYKNLDRWYTEL
RAIRP-HIPCVCAVNKIDAAMEITKKSFSFPKK---------------------------
HDM-PLYFVSAANGTNVVRLFRDVIRLAQAYRAGDS-P----------------------
-DFIDQIMREL-ETM----N-----DDNNTN---------TPSND---------------
------------------------------------------------------------
------------------------
>SfaRABL2
-------MS------------------------------------ESTSNNDIATGESLK
IIVLGDSAVGKSKLLERFLINSYANSRHSTFAVNIFKHT--AKL----------------
-DG-----KALNVEFWDTAGQEKFDNLHYSYFHQAHACIMIFDATRKVTYKNLDRWYTEL
RDIRP-HIPCLCAVNKIDAAMEVTKKAFSFPKK---------------------------
HDM-PLYFVSAADGTNVVRLFRDAIRVGNAYRTCDT-P----------------------
-DFVDQILREL-ETM----N-----DNPTAQ---------N-------------------
------------------------------------------------------------
------------------------
>NveRABL2
-------MAARENE---------------------------VDSFDDLTSSKKDKETSVK
VICLGDSAVGKSKLVERFLMDGYKPQQLSTYALTLFHYE--TKV----------------
-DD-----KDIRVDFWDTAGQERFSSMHPSYYHQAHACLLVFDITRKITYKNLANWYKEL
RKYRD-SIPCIVVANKIDVDYKVTQKSFNFPKK---------------------------
YGL-PFYFVSASDGTNVVKVFREAIRLGVNYKENST------------------------
-DFMDMVMQEL-ENF----D----ELSTTQ----------ESE--------FDNKSDEEN
S-----------------------------------------------------------
------------------------
>HvuRABL2
----------------------------------------------------MDTEEKVK
VICLGDSAVGKSKLVERFLMDGYKPQQLSTYALTLFKYF--TKI----------------
-DD-----RNVHVEFWDTAGQERFSSMHPSYYHASHACILVFDVTRKTTYKNLSNWYKEL
RAYRP-DIPCILVANKIDVDYNSTKRSFNFGKK---------------------------
YHL-PFYFASASDGTNVVKVFREAIKAGLHYKDNST------------------------
-DFVDEVLKEL-ENF----D----DMSLQN----------PANGLSN---GSDLTTSNVA
S-SSKDK-----------------------------------------------------
------------------------
>TadRABL2
-------MAASEE----------------------------IHEDFDYDNDDDSTTAKIK
IICLGDSAVGKSKLVERFLMDDYKPQQLSTYALTLFRYN--TTM----------------
-NG-----KSIGVDIWDTAGQERFASLHPSYYHQAHACILTFDVTRKITYKNLSRWYKEL
REYRP-SIPCVVVANKIDVDFSITKKSFNFVKK---------------------------
HNL-PFYFVSASDGTNVVKVFRNAIKLAVVYKEEST------------------------
-DFLDEVMREL-ENL----D----DLSLSE----------NQP-------KLGEYDDNVE
S-----------------------------------------------------------
------------------------
>AquRABL2
-----------------------------------------MAAISSMDSSDPSSQSDIK
IICLGDSAVGKSKLVERYLMDKFKPQRHSTYAVTLFAHK--AEI----------------
-ND-----RTISVDLWDTAGQERFQSMHPSYYHGAHGCILVFDVTRKITYKNLAHWYSEL
RESRP-KIPCILLANKIDVDMKVTKTSFKFASK---------------------------
HKL-PFYFVSARDGTNVVKAFRDITRAALAYKETSQ------------------------
-DLVDQILEEL-REM----Q-----NEGMSD---------EES--------DSHTTPDSN
H-DLEKVT----------------------------------------------------
------------------------
>OcaRABL2
-------MATS----------------------------------RAVEEVEDGDVYKVK
IICLGDSAVGKSKLVERFLMNGYQPRQQSTYALTRFKYS--TKF----------------
-KG-----KPVEVDIWDTAGQEKFHTMHAVYYHQAHACVMVFDVTRKVTYKNLGIWYKEL
RNYRP-EIPCILVANKIDADMSMTQKSFNFPKK---------------------------
YKL-PFYFVSASDGSNVVKVFKEAIKAAIIYKESST------------------------
-DFVDEVMREL-EAL----D-----GLKGGQ---------PAK--------SDSSLSGSQ
G-DPFDSPEDATH-----------------------------------------------
------------------------
>SciRABL2
-------MAEADG--------------------------------AAGAEAAQTADDKVK
IILLGDSAVGKSKLMERFLLDGYKPQQMSTYALTLYHYD--GEV----------------
-DG-----KQVNVDFWDTAGQERFQTMHPSYYHQAEACVLVFDAQRKVTYKNLDSWYKEL
RQYRP-KIPCIVVANKIDADKSVTQRSFNFPKK---------------------------
YKL-PFFFVSAANGTNVVRIFKEAIKAAYAYKANST------------------------
-DVMDQMLREM-EAF----A-----AEGGDF---------EYDEVE--------------
------------------------------------------------------------
------------------------
>MleRABL2
----------------------------------------------------MAAKEKVK
VICLGDSAVGKSKLVERYLKDNYKPQQLSTYALTLFKHV--DTV----------------
-DD-----RQVELELWDTAGQERFQSMHSAYYHGAQACILVFDVSRKITYKNLTSWYKEL
RKYRP-KIPVICVANKIDKDPDMAGKSFKFATA---------------------------
NNI-EMFFASAADGSNVVKIFREAIRLALHYKENTE------------------------
-EYEDHVLEEL-RLH----S-----PDENDF---------DYEPE-----AEDS------
------------------------------------------------------------
------------------------
>PbaRABL2
------------------------------------------------------MTEKVK
VICLGDSAVGKSKLVERYLLDNYKPQQLSTYALTLFKHK--DIV----------------
-DD-----QEVELELWDTAGQERFQSMHSAYYHGAQACILVFDVSRKVTYKNLAIWYKEL
RKHRP-KIPVICVGNKVDTDLSMANKAYKFPQS---------------------------
NNI-PLFFSSAADGSNVVKIFREAIRQAVHYKNNTE------------------------
-EYEDHVLEEL-EYL----N-----AFDDDA---------DD------------------
------------------------------------------------------------
------------------------
>MbrRABL2
-------M--------------------------------------------PTAENGVK
VICLGDSAVGKSKLVERFLMDDYKPHQLSTFALTLFRHN--AKV----------------
-EG-----KDVVVDFWDTAGQERFASVHPSYYHEAHSCILVFDVTRKVTYKNLLTWYKEL
REYRP-KIPVIVVANKIDVDYSVTNKAFGFPKK---------------------------
HNL-PFYFASASDGTNVVKIFNEAIANGVRYKANSD------------------------
-DFVDQVLELLHED---GFD----------------------------------------
------------------------------------------------------------
------------------------
>SroRABL2
-------MADDV---------------------------------AKLAETSGTGENTVK
VICLGDSAVGKSKLVERFLMDDYKPHQLSTYALTLFKHT--ATV----------------
-GD-----KEVVVDFWDTAGQERFSSMHPSYYHEAHSCILVFDITRKVTYKNLQTWYKEL
RKYRP-KIPVICVANKIDIDYSVTQKSFGFPKK---------------------------
HGL-PFHFVSASDGTNVVKVFNEAIESAVQYKEHSD------------------------
-DFVDQVMQLLHED-----K-----FAGDDDDG-------DAN-----------------
------------------------------------------------------------
------------------------
>MvbRABL2
-------MKH----------F---------FC---KSRMEPSAPAGSSNPADSEDVLSVK
IICVGDSAVGKSKMLERFLMDDYQPHQLSTYALTLFQHT--TTV----------------
-DG-----EKVRVDFWDTAGQERFSSMHPSYYHQAHACILAFDCTRKITYKNLSTWFSEM
RGYRP-HIPCICVANKIDVDYSVTQKQFQFAKK---------------------------
HDM-PFYFVSASDGTNIVKVFTNAIKMAVEYKKQSP------------------------
-DFVDQVMELLSTT-----P-----DAAVNK---------EVE--------DDEN-----
------------------------------------------------------------
------------------------
>LseRABL2
-------MSLCSTSSL--------------------NEPPREPESPAYLTGPEIKPADLK
IILLGDSAVGKSKLVERFLLNAYVQQHTSTYALTLYRHK--VPHPDPERQK---------
-AG-----ETLGIDFWDTAGQERFQSMHPSYYHGAHACLLIFDITRKVTYKHLPTWHSQL
MQHRP-NIPVILVANKIDLDPKQARTRFAFAES---------------------------
PGIVSTNFVSASDGTNVVKAFREAVELAYQYKEAGA-K-------------------GKG
-DFTEEVLQLLDDD-----RLFGFDHTEEDE---------DEKSR-----SEDRSVDALS
NSRIATIGQSG--------------------------NVREVKAI---------------
------------------------
>OboRABL2
-------MFKASTESLS------------------AAEAPREPVSPEYDPGPGVKQADLK
IILLGDSAVGKSKLVERYLLNSYVHQHTSTYALTLYRHN--VPHPDEARMR---------
-NG-----ETLSIDFWDTAGQERFQSMHPSYYHAAHACLLIFDITRKITYKHLAAWHSQL
TSHRP-NIPIILVANKIDLNLQATKSHFAFSDT---------------------------
PGIVSTHFVSASDGTNVVKAFREAIGRAYEYKAEGA-K-------------------GAG
KDFVDEVIGLLEDD-----SLFGFDAPDGETSAP------KAGKEVAAAAPDEKKPRPAA
NAEVAKGGAAH-------------------------------------------------
------------------------
>AmaRABL2
-------MPV------------------------------------------EDQPADLK
IILLGDSAAGKTKLVERFLVQSYSQQTSSTYAITVFRHS--TKHPT--------------
-TG-----QSLAIDFYDTAGQERFASMHASYYYGAHACLLCFDLTRKVTYKNLDNWYREL
RQYRP-KIPVLILANKVDVQPEMAKRDFKFAVE---------------------------
NQL-PVMFVSASDGTNVVAAFETIISRALDYKASPD-R----------------------
-DFMDDVLDMLRDT-----P-----SPATALAPL--------------------------
------------------------------------------------------------
------------------------
>CanRABL2
-------M-------------------------------------PEPTSTLAERPADLK
IILLGDSAVGKSKLIERFLLKDYSQATSSTYALSLFKYK--STHPT--------------
-TG-----EPLHIDFYDTAGQERFASMHPGYYHGAHACLLCFDLSRKITYKNLDNWYREL
RQYRP-NIPVIVLANKIDQQPEMAKRDFKFAVD---------------------------
NRL-DLVFVSASDGTNVVMAFQDIIRRAIAYKESDT-R----------------------
-DFMDDVLDLIREG-----S-----TPASEATAI----------------AAPAAAAPSS
STMPVHIP----------------------------------------------------
------------------------
>BdeRABL2
-------MSTKP-------------------------------------LGSVSQPADIK
IILLGDSAVGKSKLMERFLLDDYVPHQQSTYALTLYRHN--AIHPKSTSN----------
-PP-----EKIAVDFWDTAGQERFQSMHASYYMGAHCCILVFDVTRKITYKNLDTWYEEL
VQHRGIKMPVIVVANKIDMDPSRGSKSFGFVEKRRQERG------------------GSV
DDL-PFYFVSASDGSNVVAIFLEAIQRGFEYKNKMV-I-------------------DKQ
GTFVDDVLQFIQEE-----E-----NRPDGLF---------AKQI-----LVDSNT----
------------------------------------------------------------
------------------------
>SpnRABL2
-------MS------------------------------------ATQAKNASEQPADLK
IILLGDSAVGKSKLAERFLLDEFHPQQLSTYALTLYRHV--CTYPFPSDRRSG----AST
EKP-----RKLRVDFWDTAGQERFQSMHAGYYHGAHACILVFDVGRKITYKNLDTWYDEL
VSHVGLKLPVIVVANKIDVDPSRAKRAFGFVERRRAERAEASGTAPQNNDPEEPQDPSQS
DHL-PLFFASASDGTNVVSIFREAINRAVKFKEQGE-G----------------------
-TFVDEVLAFIREE-----E-----GKEGGLFA-----------------REDEGITPSI
TAH---------------------------------------------------------
------------------------
>GprRABL2
---------------------------------------------MGDRSQSAERPADVK
IILLGDSAVGKSKLIERFLLSNYSPQQHSTYALTLYRHT--VPHPAD-------------
-SS-----RQLTVEWWDTAGQERFQALHPSYYHRAHACLLVFDLTRKVTYKNLEAWYSEL
TKYRSDKIPVVVVANKVDAEPDRAQKSFAFVDRRKRCRD---------------------
EDL-PLFCVSASDGTNVVAAFQEAIRRAVNFKESSS-SISCLPRTSSSQPRSTVQPESNQ
ADFVDEVLRFIEEE-----E-----QRPDGIFRGA-----GTKDEDW--DKEDASRAGMA
V-------------------PVAKGWREG-----------SVGAG---------------
------------------------
>PirRABL2
-------MATTATDF------------------------------SGIKNDANHKPCDLK
IILLGDSAVGKSKLIERFLLNDYIPYQLSTYALTLYRHT--CPHPLNP------------
-KA-----PPISVEFWDTAGQERFQSMHPSYYHMAHVCILCFDLTRKITYKNLQHWYDEL
MKYRN-NIPVVVIANKVDAEPERAKRRYGFVERKKKGEA---------------------
EDL-PLYFVSASDGTNVVSAFNDAIKRGMKYKESEK-N----------------------
KDFVEEVLNFIAEE-----E-----KRPDGIF---------SKKEDT-DIFMDNKTTQLA
NA----------------------------------------------------------
------------------------
>TtrRABL2
--------------------------------------------------MADKKRDALK
IITLGNSLVGKSKLMERYLMDEYKPHQDSTYALTLHERE--VEI----------------
-DG-----TMVSIDYWDTAGQERFDNMHPSYYHGAHCCILVFDVTNPATYLQLSQWYQEL
RTYCA-DIPCLCAANKIDADPKMTKKKYTFPIK---------------------------
HDL-PLYFVSASDGTNVVKLFQDAERAANEYKNAVP-T----------------------
-DVYRNVLELLKDD-----DG--FDLNDDDD---------DDD--------DDDDL----
------------------------------------------------------------
------------------------
>PbfRABL2
----------------------------------------------------MAQESTVK
VILLGDSAVGKSKLVERFLMDDFKPQQMSTYALTLYDHE--VHF----------------
-DD----LGPVKIQIWDTAGQERFETCHPSYYHRAHVCILVFDVTRKLTYKNLLKWLKEL
HEYRE-SIPVICVANKVDMDVSMTQKSFNFATK---------------------------
RNY-PLYFVSAADGTNVVKVFKEAVRAGHSYMKDPP-P----------------------
-DFFNDVLELLNEG-----E-----KK---------------------------------
------------------------------------------------------------
------------------------
>PpoRABL2
---------------------------------------------------MSERADAVK
IILLGDSAVGKSKLVERFMMNAYQPQQLSTYALTLFQHD--ADI----------------
-DG-----QKVKVDFWDTAGQEKFNSIHPSYYYRAHACILAFDITRKVTYQNLTNWYNEL
QENRK-GIPIIVVANKIDVDYSVTSKAFTFASK---------------------------
RDL-PFYFVSSSDGTNVVKVFTEAIKLGMKYKANPP-Q----------------------
-DFLDEVLDLLENE-----S-----PLKKTAST---------------------------
------------------------------------------------------------
------------------------
>MbaRABL2
-----------------------------------------------------MTDKPIK
VILLGDSAVGKSKMMERFLREEYNPDNSSTFGVTIHRHA--TEV----------------
-GD-----KDVMIEFWDTAGQPTFKELHPSFYDRAWGCVLVFDITRKETYTHLNEWYTEL
LQYRK-GIPCCLVANKIDVDPTVEGRSFNFATK---------------------------
HKL-PLYYVSAASGKNISQPFDDIVKRAYECLLNPP-D----------------------
-DIIDDVLDLIQ------------------------------------------------
------------------------------------------------------------
------------------------
>PmiRABL2
-------MSTEAADRTADER--------------------PAGAEGEAAAAPGSNEDTVK
IILLGDSAVGKSKLVERFLMDDYQPQQLSTYALTLFRHN--AEV----------------
-EG-----KPIAVDFWDTAGQERFQNLHPSYFHGAHCCVLVFDCTRKVTYTNLSKWYSEL
QENRY-GIPVVVVANKIDVDYRVTRKNFAFASK---------------------------
RNL-PFFFVSASDGTNVVQLFTEAIRLAVDCKQNPP-EG---------------------
-DFVQDVLDLLGDK----------------------------------------------
------------------------------------------------------------
------------------------
>McaRABL2
-------MSRRPS----------------------------TAEETSDSAEIRARSDRVK
VILLGDSAVGKSKLVERFLMDAYHPQQLSTYALTLFEYT--AEI----------------
-DG-----QSVHVDFWDTAGQERFNSMHPSYYHRAHVCILVFDVTRKLTYTNLENWYREL
QEYRK-GIPVIVVANKIDYDYRVTQKTFAFATK---------------------------
HNL-PFYFASASDGTNIVKLFNDAIRLGLTYKESPSEE----------------------
-DFVALVEKILDES-----P-----LNRPSSA--------PAK-----------------
------------------------------------------------------------
------------------------
>MalRABL2
-------MAGK------------------------------QSDAGGDPRELEARADNIK
VILLGDSAVGKSKLVERFMMDAYHPQQLSTYALTLFEHN--AEI----------------
-DG-----RKVKVDFWDTAGQERFNSMHPSYYYKAHVCLLVFDVTRKVTYKNLSNWYKEL
QEYRK-GIPVIVVANKIDVDYRVTQKTFNFAVK---------------------------
HGM-PFFFASASDGTNVVKMFQEAIRMGLQYKENPP-DA--------------------A
TDFIGSVMSLLDEG-----P-----LIKK-------------------------------
------------------------------------------------------------
------------------------
>TvaRABL2A
-------MSQEN---------------------------------NELFPSRQYAKPDVK
LVLLGDSAVGKTKLVERFLLKDYNPITNSTFALTLYEHT--ENL----------------
-SG-----KDVQVTIWDTAGQGCFDALHPSFFYGADAAILVFDATRKETYQHLEEWHAQL
ISQRG-QIPIIVVVNKQDLNPNITRTQFKWVKE---------------------------
HNY-PIYYTSAAKGTNVFRVFQEAIKLGWTHKNNPD------------------------
-DVMGVIVGLLAKQ-----A-----EENPE------------------------------
------------------------------------------------------------
------------------------
>TvaRABL2B
-------MSQEN---------------------------------TELFPTRKYAKPDVK
LVLLGDSAVGKTKLVERFLLKDYSPITNSTFALTLYEHT--ENL----------------
-SG-----KDVQVCIWDTAGQGCFDELHPSFFYGADAAILVFDATRKETYQHLEEWHAQL
ISQRG-QIPIIVVVNKQDLNPGITRTQFKWVKE---------------------------
HNY-PIYYTSAAKGTNVFRVFQEAIKLGWTQKNNPD------------------------
-DVMGVIVGLLAKQ-----A-----EENTE------------------------------
------------------------------------------------------------
------------------------
>CfoRABL2
-------MSSTQDG-------------------------------RELFPQSNIAKSDLK
IVLLGDSAVGKSKLVERFLLQEYTSQTNSTFALTLYEYK--KKI----------------
-GE-----KELLVSIWDTAGQERFDSLHPSFFYAAHAAILVFDATRKETYQHLEEWNQQL
VSNRG-QIPVLVAVNKIDSNQNVVKKQFKWPQD---------------------------
KGY-PVFFVSAANGTNVVSLFEETINLAWKNKFNKD------------------------
-DVMGAIADVLARQ-----A-----EEFKKH-----------------------------
------------------------------------------------------------
------------------------
>TpyRABL2
-------------------------------------------------MDDVPERNKLK
IILLGDSAVGKSKLIERFLLDKYRPQQSSTYALSWYRYE--ATV----------------
-GT-----EKILIDFWDTAGQDTFNSVHPSYYQDANACILCFDVTRKITYQNMKQWYAEL
QEHRA-GIPVCVAANKIDMDMKAAKKAYKFPEK---------------------------
HHL-PVYFVSASNGINVVKLFQEAIQMAFGAKDTAG-D----------------------
-ESYNNIMRFLREEFH--GD----ELEDDLDT--------STPSAT-----PPAALRPGP
PPPPASATQ-----------------------------VVSATVA-------PPPPPGRP
RRM---------------------
>MonRABL2
-------MSD-----------------------------------ESNDEHISASGSAIK
VIILGDSAVGKTKLMERFLLDKFHKQQLSTYALTIFPYT--AHLQ---------------
-DV-----GEVKVEFWDTAGQDIFEEIHQSYYYGAHSCILCFDVTRKITYTNMQKWWDEL
QKYSP-NIPSVVVANKIDVDPSATTKEFAFAKK---------------------------
HGL-PLYYCSASTGVNVVKLFTDAINLGYRTMKNPT-D----------------------
-PFMGELMRLLEEN-----R-----SANPDLLPRPA----PSPQTY-----SISMSPSFP
STPTPTNSIDSADSSTFTSSSSTPSESSTFSSEFQKTSEAQKHPITASISQSTRSSLPSS
ASPDNTSTVRQAPPPPPPPPKKKY
>TbrRABL2
-------MS--------------------------------LKVKKLIDNKPDDERKPVK
VILLGDSAVGKSKLVERFLMQRYVPVQMSTYALTLFHYD--FVTE---------------
-DD-----EAIDVDIWDTAGQERFSTMHPAYYHEAHACILVFDVTRKATYKNLEKWLGEL
RNYRE-HIPCIVACNKIDTDPSVVNKAFAFVEK---------------------------
HNL-SLFYVSAADGTNVVQLLESAISEAVKYKKSPKKD----------------------
-DLMSQVLGFIKE-----------------------------------------------
------------------------------------------------------------
------------------------
>TcrRABL2
-------MP--------------------------------LKIKKVVDNKPDEARKPVK
LILLGDSAVGKSKLVERFLMQRYIPVQMSTYALTLYRYD--FISE---------------
-DD-----EAVDVDIWDTAGQERFSTMHPAYYHEAHACILVFDVTRKATYKNLEKWLSEM
RNYRE-HIPCVVACNKIDTDPSVVSKAFAFVEK---------------------------
HKL-TLHYVSAADGTNVVRLFETAILEAVKYQKSPKNE----------------------
-DFMAQVLGIIKEG-----E-----RKDEAA---------TAAPQG-----GTTAD----
------------------------------------------------------------
------------------------
>LmaRABL2
-------MQTAHAHTM-------------------TAQMKVLKPKTVFDNRPDEARKPIK
LILLGDSAVGKSKLVERFLMQRYIPVQMSTYALTLYRYD--FVTE---------------
-DG-----EEVDVDIWDTAGQERFATVHPSYYHDAHACILVFDSTRKATYKNLEKWLSEM
RVYRE-HIPCLVACNKIDTDPSVTTKSFAFAEK---------------------------
HNF-PLYYVSAADGSNVVQLFESAISTAAAYKKNPAKD----------------------
-DFMTQVIGILKED-----K-----TAAGAS---------AVSS----------------
------------------------------------------------------------
------------------------
>BsaRABL2
-------MPV-----------------------------------QVIDNKAEEKRDPVK
LILLGDSAVGKSKLVERFLMQRYVPIQMSTYALTLFHYD--FVKE---------------
-NG-----EEVDVDVWDTAGQERFATMHPAYYHQAHCCILVFDVTRKATYKNLEKWMAEL
RSFRE-HIPCIVACNKIDTDPDVVTKSFAFAEK---------------------------
HKM-PLMYVSAADGTNVVALFENAIDTAVAYRKNPEKD----------------------
-DLMTQVLDILKEK-----K-----PSSSSS---------HAGGSA-----NAGHAADAG
DKADGGEAK--------------------------------------------------Q
VEGS--------------------
>EloRABL2
-------MVD-----------------------------------AKATKSKPKEGPPIK
IILLGDSAVGKSKLVERFLMDGYQPQQLSTYALTLFGYE--ATR----------------
-EG-----KTVNVDFWDTAGQERFQTIHPSYYHEAHCCILVFDITRKVTYKNLEKWYQEL
VQQRP-GVPCLVAANKIDIDLEVIKRTFNFATK---------------------------
RNL-QLFFVSASEGTNVVKMFEEAIDLAIHFRNNPPED----------------------
-DLVAQALALLKES-----G-----LDDDLEV----------------------------
------------------------------------------------------------
------------------------
>EgyRABL2
-------MSE-------------------------------VEPEKMEEKKKKPEQVPLK
VILCGDSAVGKSKLVERFLMDGYQPQQLSTYALTMFRYE--AKR----------------
-DG-----QTVDVDFWDTAGQERFNKVHPSYYHDAHCCILVFDITRKITYKNLEKWLEEL
MEIRP-GCPCLVAANKIDIDLEVIKKTFNFATK---------------------------
RGL-QLFYVSASEGTNVVKMFDEAINLAMHFRDNPPED----------------------
-DLVAQALALLREG-----G-----DEDVDI-----------------------------
------------------------------------------------------------
------------------------
>NfoRABL2
-------M--------------------------------------------SNSSKVVK
VILLGDSAVGKSKLVERFLIDGYREQQQSTFALNIFPYR--AKI----------------
-DG-----EDCDVEFWDTAGQERFNNVHPSYYHQAHACILVFD-DRQITYKNLEKWYNEL
QTYRK-GIPAIVVCNKIDLNMDVTKTTFNFATK---------------------------
REL-PLYYVSAADGTNVVKAFTDALKLAKKCRDNPE-K----------------------
-EFVDDVLELLKD-----------------------------------------------
------------------------------------------------------------
------------------------
>NgrRABL2
-----------------------------------------------------MSNKVIK
VILLGDSAVGKSKLVERFMIDGFREQQQSTFAVNIFPYK--AKI----------------
-DG-----EDCDVEFWDTAGQERFNNVHPSYYDRAHACIFVFD-DRQITYKNLEKWYNEL
QTYRK-GIPSIVICNKIDLNMEATKTTFNFASK---------------------------
REL-PLYYASAADGTNVVKAFTDALKLAKKCRDNPE-K----------------------
-EFVDDVLELLN------------------------------------------------
------------------------------------------------------------
------------------------
>PcoRABL2
-------------------------------------------------MSHSSSQKRLK
LILLGDSASGKSKLVERFMMDGYHEEQQSTYALTLFQYK--GKV----------------
-DG-----KDVEVDIWDTAGQEKFFNVHASYFHGAHACIFVFDVTRKQTYKNLEKWYSEL
RQYRP-DIPCICVANKIDIDPTATQKKFGFASK---------------------------
YDM-KMYFVSAADGRNVVKTFKESVQLGKQYMDNPK-T----------------------
-DIEDDILDLLKDD-----T-----IGGTDK---------VTEEES--------------
------------------------------------------------------------
------------------------
>TglRABL2
------------------------------------------------------------
------------------------------------------------------------
--------------------------------HRAHACLLVFDVTRKVTYKNLEKWFKEL
QEYRK-GIPVIVVGNKIDLDIKQTQKSFGFASK---------------------------
RNL-PFYFVSASDGTNVVKTFTEAINLGYQCREKPP-Q----------------------
-DFFQDVMDLLSED-----I-----GADDE------------------------------
------------------------------------------------------------
------------------------
>AgoRABL2
--------------------------------------------------MSSAPSEAVK
VILCGDSAVGKSKLVERFLMDQYNPQQLSTYALTLFSYK--ANL----------------
-DG-----KEVNVDFWDTAGQERFNKVHPSYYHRAHICILVFDITRKVTYKNLEKWYKEL
MEYRR-GIPCIVVGNKIDLDYKITQKSFGFAEK---------------------------
HGF-PFVFVSASDGTNVVKVFTDAIKLGLQCRDNPP-K----------------------
-EFYDEVMDLLNED-----D-----DALDEK--------------------TA-------
------------------------------------------------------------
------------------------
>SecRABL2
---------------------------------------------MSSSSADDTNRKEVK
IILLGDSAVGKSKLVERFLMDNYQPQQQSTYALTLFEYE--AEI----------------
-DG-----EKVPVGIWDTAGQERFNSLHPSYYHRANACILVFDITRKATYKSLDRWFAEL
QEYRK-DIPCIVVANKIDVDYSVTSKSFNFATK---------------------------
RNL-PFYFASASDGTNVVKLFNDAIRIGFEAKKNPS-N----------------------
-DFYDSVLDLLAQ-----------------------------------------------
------------------------------------------------------------
------------------------
>RamRABL2
-------MASSSRAPPPPARSSSA---------AAAAAAAPAVGDDEGDELNESHKDEIK
IILLGDSAVGKSKLVERFLMDNYQPQRQSTYALTLFQYE--ADI----------------
-DG-----EKVPVGIWDTAGQERFNSLHPSYYHRANACILVFDTTRKVTYKNLDRWYAEL
QEYRK-AIPCLVVANKIDVDYSVTNKSFNFATK---------------------------
RNL-PFYFCSASDGTNVVKLFHDAIRMGFEAKKNPQ-K----------------------
-DFYDAVLDLLS------------------------------------------------
------------------------------------------------------------
------------------------
>ColRABL2
-------MGTNRL-----------------------DGSSAAGADDDDEMSLMGTKNAIK
IILLGDSAVGKSKLVERFLLDGFQPHRLSTFALTLYRYD--YNCP---------------
-DG-----RRQPVDIWDTAGQERFQSLHPSYFYKAHACIMVFDVTRKVTYKNLERWYEEL
EEYCP-GIPVFVVANKIDIDYKVTQKQFNFAAK---------------------------
RQL-PFFFVSASDGTNVVKVFTSAIEGGIQCKEKPP-D----------------------
-DLYSQVLELLEDN-----T-----LGQGRL--------------------HDNPAKEKE
K-LQNEVQ-----------------------------------IC---------------
------------------------
>CscRABL2
-------MGTNRL-----------------------DGSSSAGADDDDEMSLMGTKNAIK
IILLGDSAVGKSKLVERFLLDGFQPHRLSTFALTLYRYD--YKCP---------------
-DG-----RRQPVDIWDTAGQERFQSLHPSYFYKAHACIMVFDVTRKVTYKNLERWYEEL
EEYCP-GIPVFVVANKIDIDYKVTQKQFNFAAK---------------------------
RQL-PFFFVSASDGTNVVKVFTSAIEGGIQCKEKPP-D----------------------
-DLYSQVLELLEDN-----T-----LGQGRL--------------------HDNPAKEKE
K-LQNEVQ-----------------------------------IC---------------
------------------------
>EfiRABL2
MPELRF-MAEEGVQCP----------------------STLNGLSREEDDALLASNEAVK
VILLGDSAVGKSKLVERFLLDGYQPHQLSTYALTLFRYS--HRTT---------------
-DG-----TSIPVDFWDTAGQERFQNLHPSYFYRANACILVFDVTRKVTYKNLDRWYAEL
REYCP-SIPCFVVANKIDIDYKVTQKFFNFASK---------------------------
RNL-PFFFASSSDGTNVVKLFTTAIQAGLSHKRNPP-R----------------------
-DLFEEVLSLLSED-----T-----PADKKA---------PTKGS-----VGEKTAPRPT
T---------------------------GVATGFVDEDV---------------------
FSGT--------------------
>MviRABL2
-------MEDRPK----------------------------GSEAEAEQLSLVTSENAVK
VILLGDSAVGKSKLVERFLMDGYQPQQLSTFALTLFRYN--FKND---------------
-DG-----REIAVDFWDTAGQERFNNLHPSYYYRAHACILCFDVTRKNTYKNLDVWYKEL
RDYCP-NIPCIVVANKIDVDYKVTQKTFQFPVK---------------------------
KGL-PFFFSSASDGTNVVKVFHAAIKAGLMRKEAPP-D----------------------
-DFLSEVYDLLDKD-----D-----LGKPSS---------TSKKE---------------
------------------------------------------------------------
------------------------
>MpnRABL2
-------MAE----WRVTTD--ASETDTGAFLKALREQEGRSGDVEDAGPSLVTSKGAVK
VILLGDSAVGKSKLVERFLMDGYQPQQLSTFALTLFRYE--FKHP---------------
-DG-----RLVAVDFWDTAGQERFNNLHPSYFYKAHACVLAFDVTRKVTYKNLDRWYHEL
REYCP-GIPTICVANKIDIDYRVTERSFAFPTK---------------------------
HKL-PFFFVSASDGTNVVKVFQQAIMMGLDHKENPS-D----------------------
-DFMTMALELLGE-----------------------------------------------
------------------------------------------------------------
------------------------
>MpcRABL2
-------MADDGHFPRVTTDDTAAATDTEAFLKALKVQEGKTGEEGKDELSLVTSKGAIK
IILLGDSAVGKSKLVERFLMDGYQPQQLSTFALTLFRYN--FNHP---------------
-DG-----RVVAVDFWDTAGQERFNNLHPSYFYRAHACILAFDVTRKVTYKNLDRWYREL
EEYCP-GIPTIVVANKIDVDYRVTERTFAFPER---------------------------
RNL-PFAFVSASDGTNVVKTFQQAIMMGIKQKENPS-D----------------------
-DFLTMALELLAE-----------------------------------------------
------------------------------------------------------------
------------------------
>AstRABL2
-------M-QSPG----------------------------KIGPHNEGLTLLTGSNAIK
LILLGDSASGKSKLVERVLLDEYKPHQLSTYALTLYRHN--YKGD---------------
-DG-----VSTPVDIWDTAGQDRFNSLHPSYYYRAHVCLMVFDVTRKVTYKNLDRWYDEL
RQFCP-SIPVLVLANKIDLDMSVTARSFGFATK---------------------------
RDL-PLFYVSASNGTNIVKAFQAAMAAGLQYKCAPK-D----------------------
-DFYSEVVDLLGEL-----E----------------------------------------
------------------------------------------------------------
------------------------
>CreRABL2
-------MADGAS----------------------------TSGPQGEELTLLTGSDAIK
IILLGDSAVGKSKLVERFLLDNYKPHQLSTYALTLYRYN--FKTQ---------------
-DA-----KTVACDIWDTAGQERFNSMHSSYYYRAHACIMVFDVTRKVTYKNLEKWYDEL
QDNCK-GIPTLVVANKIDIDYKVTSKSFNFAAK---------------------------
RKL-PFFFVSASDGTNVVKIFNMAIMAGMRWKAAPK-D----------------------
-DFYQEVLDLLGEI-----S-----MDTRKQ--------------------LEDAVKALE
D-EKDKDGEGQ-------------------------------------------------
------------------------
>VcaRABL2
-------MTDGAS----------------------------TSGPQGEELTLLTGSDAVK
IILLGDSAVGKSKLVERFLLDNYKPHQLSTYALTLYRYN--FKTQ---------------
-DD-----KVVPVDIWDTAGQERFNSMHSSYYYRAHACIMVFDVTRKVTYKNLEKWYDEL
QEHCK-GIPTVVVANKIDIDYKVTSKSFNFAAK---------------------------
RKL-PFFFVSASDGTNVVKIFNMAIMAGMRWKAAPK-D----------------------
-DFYQEVLDLLGEI-----S-----MDTRKQ--------------------LEDAVKALE
E-GKEKDEGGN-------------------------------------------------
------------------------
>PsiRABL2
-------MSGAATQGDTGGA---------------DGGDHHWPGDDEGHLSLVTSKNSVK
LILLGDSAVGKSKLVERFLMDGFEPQQLSTYALTLFRYE--YDVPAEADPSAD-----GS
LTG-----KKVPVDIWDTAGQERFSTLHPSYFYKAHACVMVFDVTRKETYKHMERWFQEL
QEYAP-GIPTFVVANKVDVDYSVTQRSFSWPAK---------------------------
HRL-PFFFVSAADGTNVVKAFHAAIAAGLRRKECPP-E----------------------
-DVYHEILGLLESD-----T-----LGDESS---------NTRMGLT----A--------
------------------------------------------------------------
--SS--------------------
>PclRABL2
-------MA---------------------------GDEHYWPGDEEGKLSVVTSKNSVK
VILLGDSAVGKSKLVERFLMDGFAPQQLSTYALTLFRYN--YKVPGDADPTAD-----GA
LTG-----KTVPVDIWDTAGQERFSTLHPSYFYKAHACIMVFDVTRKATYKHLERWHQAL
QEYAP-DIPTFVVANKVDVDYSVTQRSFAWPTK---------------------------
HRL-PFFFVSAADGTNVVKAFHAAVAAGLRRKECPP-E----------------------
-DVYNDILNLLEED-----Q-----LGEGTRG--------NVS-----------------
-----------------------------------------------------------L
IGSA--------------------
>CgoRABL2
-------M-------------------------------------SKSQQGKVADDDPVK
IILLGDSAVGKSKLVERFLMDNYQPQQLSTYALTLFRYN--TTV----------------
-NG-----RNVAVDFWDTAGQERFNSLHPSYYYKAHACVMVFDVTRKVSYKNLEKWYSEL
QEYCK-GIPTFVCANKIDLDYNVTKKSFAFASK---------------------------
RNL-PFYFVSASDGTNVVKVFNEAINMGLSYKDSPP-D----------------------
-DFYQEVLSLLSEK-----S-----NGGGQEVS-------DFD-----------------
------------------------------------------------------------
------------------------
>GwiRABL2
-------MAAAAKES--------------------------DTVRQSPESDFVSESDVVK
VILLGDSAVGKSKLVERFLMDGYQPQQLSTYALTLFRYN--AYI----------------
-DG-----KEVPVDFWDTAGQERFNSMHPSYYYRAHACIMVFDVTRKITYKNLENWYKEL
QDYCK-GIPCFVVANKIDLDYNVTKKAFNFAAK---------------------------
RRL-PFYFVSASDGTNVVKVFNEAIRAGLKYKDNPS-D----------------------
-DFYQQVLDLLADS-----S-----LGDPEKFKRTASTTASTSVQS----STNPSAPATP
PKSNTDLGSVGRTSSNGPS---------------------SNGPSVR-------------
------------------------
>CpxRABL2
-------MSEAE-----------------------------PVHQSPASPPDLSNNDVVK
VILLGDSAVGKSKLVERFLMDGYKPQQLSTYALTLYRYV--DDV----------------
-DG-----KQVPVDFWDTAGQERFNSMHPSYYYRANACIMVFDVTRKVTYKNLETWYKEL
QDFCK-GIPTLVVANKIDLDTKVTQKTFNFATK---------------------------
RNL-PLYFVSASDGTNVVKIFKEAVRLGIKYKEMPP-Q----------------------
-DFYQEVLSLLSDS-----T-----LGNKASG--------EAGD------YGDEDKDSLR
PKSSGTAGTGSRGPSP--------------------------RP----------------
------------------------
>GthRABL2
-------M-----------------------------------------AEKNSDEDVIK
VILLGDSAVGKSKLVERFLMDGYEPRQDSTYALTLYRHE--TTV----------------
-DG-----QPVSVDFWDTAGQERFNSMHPSYYYGAHACIMCFDITRKVTYTNLSKWWEEL
QEYRE-GIPCIVVANKIDLDMKVTKKTFNFAAK---------------------------
RNL-PFYFVSASEGTNVVKVFKEAISLGYHYRHDPNKS----------------------
-DFFSEVMDLLAEDVKEKLD----------------------------------------
-------------------------------------------------------P----
------------------------
>CryRABL2
--------------------------------------------------MAAVDEGVLK
IILLGDSAVGKSKLVERFLMDGYEPRQDSTYALTLYRHD--ATV----------------
-DG-----KKVAVDFWDTAGQERFNNMHPSYYYGAHACIMCFDITRKVTYTNLSKWWQEL
QEYRK-GIPCIVVANKIDLDMKVTKKSFNFAAK---------------------------
RNL-PFSFVSASEGTNVVKVFTEAIKLGHQYQLNPDSE----------------------
-DFLAEIMDLLHED-----D-----PPASGAP----------------------------
------------------------------------------------------------
------------------------
>GavRABL2
-------MAAEGEEGGAG-----------------------ESAEAPKKKPAARRDDALK
CILLGDSAVGKSKLVERFLMDNYEPHQDSTYALTLFRYN--TYV----------------
-EG-----KEVAVDFWDTAGQERFNSMHPSYYYGAHACIMVFDITRKTTYQNLTKWYKEL
QEYRK-GIPCIVVANKIDLNMAVTKKSFNFAAK---------------------------
RNL-PFSFVSASEGTNVVKVFNDVIQMAQHYRENPT-D----------------------
-DFFADVMELINED-----Q-----LGVVGGA-------GGAS-----------------
------------------------------------------------------------
------------------------
>RtrRABL2
------------------------------------------------------------
---------------------------------TLFRYK--AEI----------------
-AG-----KSVNVDFWDTAGQERFNSMHPSYYYKSHACILCFDITRKVTYTNLKKWWEEL
QEYRK-GMPVICIANKIDLDMKVTEKTFNFSTK---------------------------
RKL-PFYFVSASDGTNVVKVFNEAIKLGLKFKENPE-D----------------------
-DFFNAVMELINEE-----N-----LGVVNN-----------------------------
------------------------------------------------------------
------------------------
>PbiRABL2
-------M-------------------------------------ADPNEPSYDPRTSVK
IILLGDSATGKTKLIERFLMDGYQPQQMSTYALTWFRHT--EMV----------------
-ED-----EEWNVDFWDTAGQERFQQLHPSYYHNAHAAILCFDITRKVTYTNLSKWYSEL
QEYRK-NIPVIVVANKIDLDMRVVKKNFSFASK---------------------------
RKL-PFFFVSAAEGTNVVKVFKDSIAAAVQYKKNPEKD----------------------
-DLYDEILDLIHDD-----T-----LGQGRI---------GTEEEE----KSEN------
------------------------------------------------------------
------------------------
>PicRABL2
-------------------------------------------AGEQAAQAPASTRDAVK
IILLGDSAVGKSKLVERFLMDGYQPQQLSTYALTLFPYE--AEV----------------
-DG-----RKVSIDFWDTAGQERFNSLHPSYYYQAHACILAFDVTRKLTYKNLSSWFKEL
QEHRK-SIPCIVVANKIDXDRKATTKSFNFATK---------------------------
RNL-DFYYVSAADGTNVVK-----------------------------------------
------------------------------------------------------------
------------------------------------------------------------
------------------------
>EhuRABL2
-------MAEAAP--------------------------------QLPDGLPAAEENVIK
IILLGDSAVGKSKLVERFLMNEYQPRQLSTFALTLFRHV--GVV----------------
-GG-----KQYQVDFWDTAGQERFNSMHPAYYHMAHACIMCFDVTRKQTYKNLPAWYKEL
REYRP-GIPVICVANKIDVDAKVTQKEFAFPKK---------------------------
HNM-TLFYCSASDGTNVVLAFNKAIELAVEYSASPP-E----------------------
-DFVDQVMGLISKT-----S-----ISPAITT--------GAS-----------------
------------------------------------------------------------
------------------------
>PatRABL2
-------MAPSEEALYRA----------------PGPDGPAGSSSGPNGSLDALGENALK
IILLGDSACGKSKLVERFLLNNYQSRQLSTYALTLFRHN--ATV----------------
-DG-----QKVEIDFWDTAGQERFNSMHPAYYHLAHACILCFDVTRKQTYKNLPDWYREL
REFRQ-GIPVVCIGNKIDVDPKVTQKEFGFPKK---------------------------
HNL-EFFYCSASDGTNVVAAFEAAISKAIEYSKKPP-E----------------------
-DFVDQVMQLLDDG-----K-----PENRWT---------GAEGE-----RLAS------
------------------------------------------------------------
------------------------
>PavRABL2
-------MAAPDE--------------------------------GMKAPPTADSEEPIK
IILLGDSATGKSKLVERYLVDNYAQHQLSTYALTLFRKD--VEL----------------
-DG-----KTYHVDFWDTAGQERFQRLHPSYYHRAHACILCFDVTRKITYKNLVTWYKEL
REFRK-NIPVICVANKVDVDLAVTGKAFGFPEK---------------------------
HSI-PLFMCSAADGTNVVQAFDLAMKMAIECSKRPP-D----------------------
-DFYEDVMALLAEG-----S-----ISEPK------------------------------
------------------------------------------------------------
------------------------
>CroRABL2
-------MAAAASSGG-------------------IPEADRVLLEAAEDEAAGIAPADVK
IILLGDSAVGKSKLVERFLLDKYKPRTRSTFALTLYRYN--TTVPADEEVGET-------
-GG-----GPLTVDFWDTAGQEKFASMHPSYYYRAHACILVFDVTRKPTYQHLPNWYEEL
RGFCP-HIPAFVVANKIDMNEKATTKRFAFATK---------------------------
NSL-PLVYGSAADGTNVVRVFHESIRAAWRYKNHGD------------------------
-DLEAMLYRMLDDP-----T-----FGHKAA-------------------EGDEAEEKAA
V-------------------------------------VASARRVG--------------
------------------------
>AraRABL2
------------ASGA-------------------IPADGRIILEAEEDKAAGIAPADLK
IILLGDSAVGKSKLVERYLLDKYKPRTRSTFALTLYRFN--TTVPPDPSVGEK-------
-GG-----APLAVDFWDTAGQERFASMHPSYYYRAQACILVFDVTRKATYQHLADWYKEL
RSYCP-SIPCFVIANKIDVNEAVTSKKFAFPSN---------------------------
HGL-PLYFVSAADGTNVVRIFEESIQAAWKHKHHGD------------------------
-DLESMVYRMLDDP-----S-----YGESKPT----------------------------
------------------------------------------------------------
------------------------
>AliRABL2
-------MESKGIDRGFEES---------------KGSGPDDLRKDVGGGPDESGATSLK
IILLGDSATGKSKLIERYLMDEYCPHQDSTYALTLFKHQ--GVAQ---------------
-DPRTGASKKVNIDFWDTAGQERFQKIHSSFYYRAHGCILVFDITRKATYQHLPQWLAEL
RQYAE-NVPCLVVANKIDVDMKVTKKSFSFPKK---------------------------
NGL-DFMFVSAADGTNVVSAFERITQMAYEHKSSGS-Q----------------------
-SFLTEVMDLLDDN-----A----------------------------------------
------------------------------------------------------------
------------------------
>SagRABL2
-------MESKEPSTP-----------------------------EAESPPGKSNDATLK
IILLGDSAVGKSKLMERFLMDDYCPQQDSTYALTLFRHT--TQV----------------
-KDKDGKMRKVAIDFWDTAGQERFQKMHPSYYFRAHGCVLAFDVTRKATYQHLPQWLAEL
RQYAE-NIPVLCVANKIDVDMKVTQKSFSFPKK---------------------------
NKL-PFQFCSAADGTNVVSVFESIIQMAFDYKTSGE-Q----------------------
-DFIAEVLDLLDE-----------------------------------------------
------------------------------------------------------------
------------------------
>PsoRABL2
-------MAAKSD--------------------------------TVEVLEDSLGEPDVK
VILLGDSAVGKSKLVERFMMNEYQPRQLSTFALTLFRKE--VGL----------------
-DGENGK-RTVKVDFWDTAGQERFSSMHPSYYYGATACILVFDVTRKVTYQNLANWYKEL
REYCE-NIPCFLVANKIDVDMNVTSKKFKFAET---------------------------
HNL-EFSFVSAADGTNVVKVFKDAVEAAYKFKREGG------------------------
-DFMSDVLDLLGED-----A------K---------------------------------
------------------------------------------------------------
------------------------
>SdiRABL2
-------MPTDDE--------------------------------SKALQEDGLGDADLK
IILLGDSAVGKSKLVERFMMNEYQPRQLSTFALTLFRKE--FPMD---------------
-DG-----STAKIDIWDTAGQERFSSMHPSYYFGASACILVFDVTRKTTYQHLADWYKEL
REYCE-NVPCFLAANKIDVDLEVTNKKFKFAET---------------------------
HNL-GFHFVSAADGTNVVKIFEEAIHAGLKYKKEGG------------------------
-DFMADVLDLLNEP-----P-----RK---------------------------------
------------------------------------------------------------
------------------------
>AanRABL2
-------MSKEEESKSRDGE-----------------GKDEGKDGEEKDGAPFDDEAEIK
LILLGDSAVGKTKMVERFLMDEYNPQQLSTYALTLFRKV--VDI----------------
-DD-----RKVSVDIWDTAGQERFNKMHPAYYHRAHACILCFDVTRKATYQHLSDWYDEL
RESCE-NIPCILVANKIDIDYQVTRKNFKFASS---------------------------
KGI-PFYFVSAADGTNVVKVFRAAIEAALDWKKNGE------------------------
-DFMTEALRLVEGP----------------------------------------------
------------------------------------------------------------
------------------------
>PsuRABL2
-------MSKEEGKSSKEDE-------------------------SKDAAEPQRDEAEIK
LILLGDSAVGKTKMVERFLMDEYNPQQLSTYALTLFRKV--VDV----------------
-EG-----RAVSVDIWDTAGQERFNKMHPAYYHKAHACILCFDVTRKATYQHLSDWYDEL
RESCE-NIPCILVANKIDIDYQVTRKNFKFAAS---------------------------
KGI-PFYFVSAADGTNVVKVFRAAIEAALDWKANGD------------------------
-DFMAEALRVLES-----------------------------------------------
------------------------------------------------------------
------------------------
>TpsRABL2
-------MRPQHEHEIDKDT----------------CSPSSSNNINNTSSSSSLGEADIK
VIILGDSAVGKSKLVERYLIDDYNPRRLSTHALTLYRKN--IVLGDDAGDGDGNCGNSNN
DNS-----NTVKVDFWDTAGQETFNSMHPSYYYQAHVCILVFDATRKQTYLNLKYWYKEL
RTYCP-TIPCILVANKVDVDYMVTRKNFKFPKE---------------------------
NNL-PFFFVSSADGTNVVKVFEEAICAGLGQRKYGE-K----------------------
-DFLSECLELFEDS-----P-----LFDDEG---------EEGV------SSDNQLESSW
S-----------------------------------------------------------
--KK--------------------
>CwaRABL2
-------MKSTANSKIETNDP--------------SADDDTRQPKQIPQEDKELNEPDVK
VILLGDSAVGKSKLVERYLMDDYTPRQLSTYALTLYRKD--VILDT--------------
-GA-----KPVVVDFWDTAGQEQFNSLHPSYYFKADVCILVFDVTRKRTYSHLKNWYEEL
RRYRE-NIPCILVANKVDVDYLVTKKNFKFGSR---------------------------
HGL-PFFFASSADGTNVVKVFEEAVCAGLGHRKYGG-K----------------------
-DFVSECLELFDDT-----A-----FLDAEG-------------------TND-------
------------------------------------------------------------
------------------------
>EsiRABL2
-------MSE----------------------------RKTEGKDHMEDGDEDLEDPDLK
VILLGDSAVGKSKLVERYLMDEYNPRQLSTFALTLFRKN--AKLD---------------
-DG-----VEVKVDFWDTAGQERFSSMHPSYYYRAHACIMVFDVTRKATYKNLSDWYGEL
RQYSE-SIPCLLIANKIDVDYQVTKKSFKFAQQ---------------------------
HDL-PFFFVSAADGTNVVKAFDEAVKAGMEFKKNGG------------------------
-DFVDEALSLLEGK----------------------------------------------
------------------------------------------------------------
------------------------
>TmiRABL2
-------MADEGKLSEGKDE------------------GKTANEGDNNNNGVDLGDPDCK
IILLGDSAVGKSKLVERYLMDEYNPRQLSTYALTLYRKT--VVLE---------------
-EG-----NTYDIDLWDTAGQERFNSLHPSYYYGAHCCILVFDVTRKVTYQHLSDWYGEL
RQYCE-SIPCILVANKIDVDYKVTKKSFKFASQ---------------------------
YEL-PFFFVSAADGTNVVKVFHEAVRLGINFKKNNP------------------------
-DFMTEVIEFLK------------------------------------------------
------------------------------------------------------------
------------------------
>SplRABL2
-------MAEDKPRA------------------------------PNGDDAEEEEECDVK
VIILGDSAVGKTKLVERYLLDDYNPRELSTYALTLFRKN--VELG---------------
-DD-----QTVKVDFWDTAGQERFSILHPSFFYGAHACILVFDVTRKNTYQHLSGWLSEL
RQYCE-NIPCILVANKIDVDKNVTKKSFKFASA---------------------------
NGLQGFFFVSAADGTNVVQVFEESVSQAVRYKESG-------------------------
-DFFSEVLGLLDEK-----K-----TEPRGA---------PAPAR-----DGGEGKRGDD
LDTAADEK----------------------------------------------------
------------------------
>PpyRABL2
-------MKTGDFDARDEARV-------------SREAEREDGKGGDDEKEELDEQADLK
IILLGDSAVGKSKLVERYMMGDYCPRRMSTYALTTHHKE--VVVTGDDG-----------
-ET-----QTLRVEFWDTAGQEHFNTMHPAYYHRAHGCLMVFDVTRKMTYQHLAEWFGEL
RSYCE-DIPVILVANKIDVDYKVTRKKFRFAQD---------------------------
NDL-SFFFASAADGTNVVKVFEECIKQAVEHKTMNP------------------------
-SFLDEALGLFPDR----------------------------------------------
------------------------------------------------------------
------------------------
>PpvRABL2
-------M-----------------------------------------EDGLGEEADLK
VILLGDSAVGKSKLVERYMMGDYCPRRMSTYALTTHHKE--VVVGEGEA-----------
-GE-----ETVTVEFWDTAGQEHFNTMHPAYYHRAHGCIMVFDVTRKLTYQHLSDWYREL
RSYCE-DIPVILVANKIDVDYKVTRKKFKFAQD---------------------------
NNL-SFFFASAADGTNVVKIFEECVKQAAEHKKTNP------------------------
-NFLDEALALFPDR----------------------------------------------
------------------------------------------------------------
------------------------
>PyeRABL2
-------------------------------------------QNLKEYSKQEMGDPDLK
LIIIGDTACGKSKLVERYLLDDYEQRQMSTYALTMYRKV--MQI----------------
-DN-----RSYKVDIWDTAGQDQYSSLHSSYYFGANVCILVFDLTRKDTYKHLNLWYAEM
RKMCP-TIPCILVANKIDAKPEMSTRKFAFATK---------------------------
HNL-KFYFTSAADGTNVVKIFRDALSLAIKQKESPD-A----------------------
-NFVNDVIDILNDD-----D-----FADL-------------------------------
------------------------------------------------------------
------------------------
>TthRABL2
-------MDN------------------------------KSKKQVKEYDAKEFSPCDMK
VILLGDSAVGKSKLVERFLLDDYEERNMSTYALTMYRHV--ANL----------------
-DG-----KQYKIDIWDTAGQEQFQTLHASYYFQANCCILVFDITRKITYLNLKKWYTEM
REHCP-DIPCILIANKIDADRNVTNKQFKFATQ---------------------------
HNL-PFYFVSAADGTNVVKIFQEALRLALDNKINPP-N----------------------
-KDDKFFEDLINDK-----D-----LFDDLDD----------------------------
------------------------------------------------------------
------------------------
>ImuRABL2
-------MD--------------------------------KKQNIKEYDEKEFVPCDLK
VILLGDSAVGKSKLVERFLLNDYEERNLSTYALTMYRHV--ANI----------------
-DG-----KQYKIDLWDTAGQEQFQTLHSSYYFKANVCILVFDITRKITYINLKKWYQEM
REYCP-DIPCILIANKIDVDRDVTNKQFKFASQ---------------------------
NNL-PFYFVSAADGTNVVKVFHEALKLALDNKLNPP-D----------------------
-DFMKEVDDLLNDN-----N-----IFGKKQ-----------------------------
------------------------------------------------------------
------------------------
>PteRABL2A
-------M----------------------------------KRKVREYDENEFSKADLK
IILLGDSAVGKSKLVERFLLDDYEERQQSTYALTMYRHN--AKF----------------
-EG-----KTYKIDLWDTAGQECFQTLHASYYYGAHACILCFDVTRKITYTNLKKWYEEM
RQNCP-TIPCLLVANKIDLDPSVTETKFKFAES---------------------------
NNL-PIYYTSSADGTNVVKVFQEALKAAIEHKQKPG-G----------------------
-QFMDDLMDYLQG-----------------------------------------------
------------------------------------------------------------
------------------------
>PteRABL2B
-------M----------------------------------KRKVREYDENEFSKADLK
IILLGDSAVGKSKLVERFLLDDYEERQQSTYALTMYRHN--AKF----------------
-EG-----KTYKIDLWDTAGQECFQTLHASYYYGAHACILCFDVTRKITYTNLKKWYEEM
RQNCP-TIPCLLVANKIDLDPSVTETKFKFAES---------------------------
NNL-PIYYTSSADGTNVVKVFQEALKAAIEHKQKPG-G----------------------
-QFMDDLMDYLQG-----------------------------------------------
------------------------------------------------------------
------------------------
>OtrRABL2
-------MDKQKT---------L------------------ENLDKKVQKAKEIPLADLK
LILLGDSAVGKSKLTERFLLNDYEERTSSTHALTMYRHN--TTV----------------
-NG-----KEYKVDIWDTAGQESFNELHPSYYFGAHAAILVFDASRKVTYQNLKGWYKEM
RNQCP-KIPCIIIANKIDIDERATQRKYKFVED---------------------------
LGV-PFNFVSAADGTNVVLIFREALDMAIKYKEDPDND----------------------
-DFMKEVMDLLGDDI---------------------------------------------
------------------------------------------------------------
------------------------
>SmiRABL2
-------MAEETPAP------------------------------PGPLAEDDHAPADLK
IILCGDSAVGKSKMVERFLLEEYNPRSLSTFALTLFRYH--HTAE---------------
-DG-----RRWTIDFWDTAGQEQFVKLHASYYFQANACILAFDVTRKITYKNLETWYQEI
RHYCP-DIPVVCVANKIDVEPAMAKKKFNFPVT---------------------------
HQL-PFFFVSCADGTNVVRVFKEAISLAIKNKEHPP-D----------------------
-EVLAEIYALLAED-----G-----RPSKTD---------DAAEV-----AYDEAPAEAV
PVDPPLPPAPPA------------------------------------------------
------------------------
>AspRABL2A
-------MATGSVGAAG----------------------------SSGQAPQEEEPADLK
IILCGDSAVGKSKLVERFLIDDFSAHVESTFALTMFRYK--HEE----------------
-DG-----RKWLIDFWDTAGQERFDKLHASYYFQANACILAFDVTRKITYKNLEKWMKEI
RHYCP-DIPVICVANKIDMDRAMAKKKFNFPET---------------------------
HQL-PFYFVSSSDGTNVVRVFKEAISLAIKNKEQPP-D----------------------
-EVMAEIYALLRDD-----D-----ACKSATL------------------SYDDGITPAP
T-PPSATPEPADPDASP-------------------------------------------
------------------------
>AspRABL2B
-------MSVSSGREAAG-----------------------GSAMAPLPAAADMAPADLK
IILCGDSAVGKSKLVERFLLDDYSHKQESTYALTMFRHK--HEE----------------
-DG-----RSWIIDFWDTAGQERFDNLHASYYFQANACILTFDVTRKITYKNLETWFKEV
RTHCP-TIPIICVANKIDLERDMAKKHFKFPTQ---------------------------
HEL-PLYFTSSSDGTNVVRVFKEAILLAIKNKEEPP-D----------------------
-DVMDEIYKLLRED-----D-----STSLQQSTC----------------TYDEAMAPAP
S-PLSGTPEPA-------------------------------------------------
------------------------
>PmaRABL2
-------MATSESQSYFD-----------------------QTEHRQEYAEDDMTPADLK
IILLGDSASGKSKLVERFLLDDYNPRQLSTYAVNLFRYT--TATE---------------
-DG-----RQWKVDLWDTAGQEQFNKLHPSYYYKANAAILVFDITRKITYKHLQDWFGEL
RQHVE-DVPAICVANKIDIDMTVTERNFAFPAR---------------------------
HKL-PFYFVSASSGINVVKVFREALKLAVANEECPP-D----------------------
-EVLDEIYRLLKSD-----D-----NKCA-------------------------------
------------------------------------------------------------
------------------------
>VbrRABL2
-------MSAPDTKSEPSGQ-------------------------LSTAQGDTLPEPDLK
IILLGDSAVGKSKLVERFLLQNYNPRQLSTYALTLFRHY--ETI----------------
-DG-----KRYSVDFWDTAGQEQFDHLHPSYYYRADACILAFDCTRKGTYKSLDKWYREL
REYRP-DIPCILVANKIDVDESVTRKRFQFATN---------------------------
NSL-PFYFVSASNGTNVVRVFREAIQLAVHHQLHPK-D----------------------
-EVTSEILRLLRSD-----D-----HTAAPNAP-----------------PFDPPLSPSP
S-HPSSRQSPHQPPPEG-----------GLMGQGHPRGLVSVSESSRAGQQW--------
RENG--------------------
>CveRABL2
-------MTTSKTAAEEAEK-------------------------RRLALQADLPDADLK
IILLGDSNVGKSKLVERFLLDDYNPRMLSTNALTMFRYN--TKI----------------
-DS-----KKVAVDFWDTAGQEDFDHLHPSYYFQANACILTFDVTRRDSYKSLPKWYQEL
RAFCP-DIPCLLVANKIDEDMKSTSKKWAFAET---------------------------
HEM-PLFFVSAADGTNVVRVFREAIQLAHHFKENSK-D----------------------
-GVMDELLTLLKEE-----K-----LDDLADLEV----VGNPSSS---------------
------------------------------------------------------------
------------------------
>BnaRABL2
-------MDAPESKSTSA-----------------KEDKPAEKSGNQGETTEGDGKSGIK
VILLGDSGVGKSKLIERFLMDKYVPLQNSTYALTIFRHK--AKV----------------
-GE-----KEVDIDFYDTAGQERFASMHPSYYFRAQSCVLVFDTTRKITYKNLMQWYKEL
KQYRP-GIPIICVANKIDVNPKATTKKFKFATS---------------------------
RDL-PLYYCSAADGTNVVRLFKEAIRLAVEGAEKPS-N----------------------
-DFTEEVMRTLEYF-----D-----MKEKTQ---------VEGND------KDKDKEKSN
TETIKEKPKN--------------------------------------------------
------------------------
>PglRABL2
MADTIETMAEAEKSFVA----------------------------EEGKSMAESDNNGIK
VILLGDSAVGKSKLIERFLMDKYVPLRNSTYALTIFRHK--ALV----------------
-DG-----KSIDIDFYDTAGQERFASMHPSYYFRAQSCVLVFDVSRKITYKNLMQWYKEL
KQYRP-DIPIICVANKIDLNAKATQKKFKFATA---------------------------
RNL-PLYYCSAADGTNVVRVFKEAIKLAVDTTQKPS-E----------------------
-DFTEEVMRTLEYF-----D-----MKEKKE---------EQAKT---------------
------------------------------------------------------------
------------------------
>MatRABL2
-------MS------------------------------------QEEQQIDDADPADIK
IIVLGDSAVGKSKLVERFLMDEYVPRQLSTYALTVFRHQYHSKE----------------
-DN-----KTAEVDFWDTAGQERFSSMHPSYYHRADACLLVFDVTRKVTYTNLAIWYKEL
QQYRK-GIPVMVVANKIDVDYNVTKKNFAFAKK---------------------------
RDL-PFYFASAADGTNVVKMFNDAIKAALEYKTNPETG----------------------
-DFMEDIYRTLDYF-----D-----AKEKKE---------KEEAE-----ATEETKQE--
------------------------------------------------------------
------------------------
>ObxRABL2
-------M-------------------------------------AATEAEKSRKDPDIK
IILLGDSAVGKSKLIERFLLDNYEKHQLSTYALTVFRHQ--ETI----------------
-ND-----RLLDIEFWDTAGQERFASMHPAYYHRAHACIMVFDVTRKTTYQNLQTWHKEL
LQFRP-GIPTFVVANKIDVDYNVTQKSFAFASK---------------------------
NNL-PFHFCSAADGANVVKVFKDAIDAALVYKETDT-D----------------------
-DFIEEAMRTVDYF-----D-----QKEKSA---------DDAKP-----LSDKPAAPAA
P----------------SQPII--------------------------------------
--ES--------------------
>RfiRABL2
-------MSK-----------------------------------DNNESSEQLEQADLK
IILLGDSAVGKSKLMERFLLDNYEPKQLSTYALTIYRHT--TTV----------------
-ND-----KPLLVDFWDTAGQERFNSMHPSYYHRAHACILVFDCKRKQTYQNLNSWYNEL
LQYRG-VIPTIVIGNKIDCDVSVTKKKFQFAEK---------------------------
RKL-PIDFTSAADGTNVVKVFNKIVDMAFQFKQNPT-D----------------------
-NSFEQILQVLDLL-----P----------------------------------------
------------------------------------------------------------
------------------------
>PbrRABL2
-------MS------------------------------------AEKATADTTMEAELK
IILLGDSAVGKTKLVERYLMDNYEPQQLSTYALTVFRHN--TEI----------------
-DG-----KPVSIDFWDTAGQERFTSMHPSYYYRAHACILAFDVTRKVTYQNMNAWYKEL
RQYRP-KIPVIVVANKIDSDYKVTEKTFAFATK---------------------------
RKL-PFFFCSASDGTNVVTVFKEAIKAAMEFKSLPS-G----------------------
-DFMDDVLETVAYF-----D-----AKSKGR---------HAA--------SASGKGEDN
D-DDIEITA---------------------------------------------------
------------------------
